# Supplementary material for: N′-(2-Furylmethyl­ene)nicotinohydrazide
Source: Acta Crystallogr Sect E Struct Rep Online. 2009 Aug 29;65(Pt 9):o2260. doi: 10.1107/S1600536809033698 (PMC2970065; doi:10.1107/S1600536809033698)
Supplement: Supplementary file 2 [file e-65-o2260-Isup2.hkl]

# 
# h,k,l, Fc-squared, Fo-squared, sigma(Fo-squared) and status flag 
# 
data_I
_shelx_title ' 14a in Cc' 
_shelx_refln_list_code          4 
_shelx_F_calc_maximum      231.47 
_exptl_crystal_F_000       924.00 
_reflns_d_resolution_high  0.7688 
 
loop_ 
 _symmetry_equiv_pos_as_xyz 
 'x, y, z' 
 'x, -y, z+1/2' 
 'x+1/2, y+1/2, z' 
 'x+1/2, -y+1/2, z+1/2' 
 
_cell_length_a    17.4363 
_cell_length_b    16.9143 
_cell_length_c     7.9639 
_cell_angle_alpha  90.000 
_cell_angle_beta  115.326 
_cell_angle_gamma  90.000 
 
_shelx_F_squared_multiplier     1.000 
 
loop_ 
 _refln_index_h 
 _refln_index_k 
 _refln_index_l 
 _refln_F_squared_calc 
 _refln_F_squared_meas 
 _refln_F_squared_sigma 
 _refln_observed_status 
   2   0   0      415.08      383.68      6.34 o 
   4   0   0     4531.55     4665.28     50.25 o 
   6   0   0     2288.19     2354.12     23.01 o 
   8   0   0     6979.25     7156.09     65.11 o 
  10   0   0      220.06      238.76      7.94 o 
  12   0   0      259.48      270.12      8.90 o 
  14   0   0      122.65      111.87      8.06 o 
  16   0   0      103.73       84.72     12.39 o 
  18   0   0      159.98      141.03     16.62 o 
  20   0   0       22.36       25.34     10.48 o 
   1   1   0     1363.47     1308.80     13.66 o 
   3   1   0    13928.33    12738.09    168.32 o 
   5   1   0      820.12      788.59      7.56 o 
   7   1   0     1866.65     2043.29     16.51 o 
   9   1   0      116.14      139.06      2.91 o 
  11   1   0      322.28      353.71      7.08 o 
  13   1   0       63.31       63.50      3.31 o 
  15   1   0      273.97      260.64      9.69 o 
  17   1   0       27.07       24.45      6.01 o 
  19   1   0       17.46       18.68      6.78 o 
   0   2   0     6385.94     6119.51     82.29 o 
   2   2   0    13192.29    12298.07    115.27 o 
   4   2   0     1778.50     1666.04     12.95 o 
   6   2   0       88.87       86.87      2.29 o 
   8   2   0      156.32      162.23      3.33 o 
  10   2   0      434.31      485.54      6.37 o 
  12   2   0       35.03       29.75      4.69 o 
  14   2   0        3.71        1.00      3.66 o 
  16   2   0       41.88       38.37      4.46 o 
  18   2   0      110.13      116.57     10.82 o 
  20   2   0        1.24        0.21      5.95 o 
   1   3   0     4562.39     4378.99     49.40 o 
   3   3   0     3800.54     3686.39     28.85 o 
   5   3   0      291.49      285.35      3.19 o 
   7   3   0      890.76      966.40      9.45 o 
   9   3   0     2178.69     2266.60     19.00 o 
  11   3   0      371.86      375.18     11.08 o 
  13   3   0      137.38      133.60      6.64 o 
  15   3   0       67.50       63.45      5.40 o 
  17   3   0      115.01      108.34      6.54 o 
  19   3   0       70.09       87.67     10.80 o 
   0   4   0     2045.35     1912.78     28.87 o 
   2   4   0     1443.87     1342.13     17.25 o 
   4   4   0      345.92      341.20      5.51 o 
   6   4   0      387.75      396.87      3.98 o 
   8   4   0      529.85      597.06      6.82 o 
  10   4   0        4.85        5.67      1.95 o 
  12   4   0      352.51      370.50      8.61 o 
  14   4   0      175.88      170.90      7.68 o 
  16   4   0      179.34      181.43     10.47 o 
  18   4   0        4.78        7.61      5.57 o 
  20   4   0        8.02        5.03      6.20 o 
   1   5   0      380.58      424.01      5.39 o 
   3   5   0     1673.30     1634.25     13.47 o 
   5   5   0      799.67      832.87      7.69 o 
   7   5   0      451.98      501.71      5.26 o 
   9   5   0     1179.71     1151.15     17.94 o 
  11   5   0      175.03      175.33      7.07 o 
  13   5   0      265.74      264.01      7.78 o 
  15   5   0      298.20      282.58      9.88 o 
  17   5   0        7.19       10.43      3.96 o 
  19   5   0       28.65       20.01      4.31 o 
   0   6   0       82.28       69.87      3.38 o 
   2   6   0     1549.34     1445.05     12.51 o 
   4   6   0      899.15      827.54     10.35 o 
   6   6   0      135.24      113.58      2.39 o 
   8   6   0      233.59      243.25      4.35 o 
  10   6   0      289.36      329.56      8.09 o 
  12   6   0      436.59      443.28     11.64 o 
  14   6   0       15.94       16.67      3.32 o 
  16   6   0       28.92       36.04      5.27 o 
  18   6   0       40.03       33.77      5.28 o 
   1   7   0     3376.35     3298.97     26.96 o 
   3   7   0     5169.42     5436.88     38.71 o 
   5   7   0     2766.53     2943.87     22.91 o 
   7   7   0      415.79      462.46      6.59 o 
   9   7   0      454.76      431.67      9.46 o 
  11   7   0      587.88      571.58     11.65 o 
  13   7   0      400.12      395.37     11.70 o 
  15   7   0      406.98      389.72     10.51 o 
  17   7   0      126.05      121.03     12.33 o 
  19   7   0       51.25       60.32     17.41 o 
   0   8   0      917.55      969.22     15.41 o 
   2   8   0      392.62      406.45      5.54 o 
   4   8   0     1650.73     1548.46     13.28 o 
   6   8   0      705.49      699.43      8.49 o 
   8   8   0        4.40        1.91      1.87 o 
  10   8   0      327.83      338.29     10.55 o 
  12   8   0       95.14       92.12      6.65 o 
  14   8   0       46.86       43.81      7.97 o 
  16   8   0       63.13       68.02      8.32 o 
  18   8   0       29.84       19.87      6.97 o 
   1   9   0      525.92      507.78      7.10 o 
   3   9   0     1058.79     1119.27     10.26 o 
   5   9   0       80.88       76.44      2.84 o 
   7   9   0      341.61      375.87      6.05 o 
   9   9   0      223.52      228.26      7.44 o 
  11   9   0      811.76      794.21     15.00 o 
  13   9   0        9.29        9.73      6.28 o 
  15   9   0      141.53      152.20      9.18 o 
  17   9   0        2.84        2.66      3.87 o 
   0  10   0      463.05      445.16      9.19 o 
   2  10   0      331.46      349.52      6.81 o 
   4  10   0      127.85      101.86      3.36 o 
   6  10   0       10.15        8.93      1.56 o 
   8  10   0      242.32      240.71      6.84 o 
  10  10   0       19.61       17.02      3.32 o 
  12  10   0      101.65      113.86      8.60 o 
  14  10   0       85.76       85.04      7.39 o 
  16  10   0       30.84       35.82      7.56 o 
  18  10   0       15.96       12.18      5.00 o 
   1  11   0      376.95      400.49      6.89 o 
   3  11   0       22.67       22.08      2.26 o 
   5  11   0       35.94       36.63      2.81 o 
   7  11   0       24.94       24.86      2.25 o 
   9  11   0       95.00       85.50      5.85 o 
  11  11   0        2.84        0.14      2.79 o 
  13  11   0      272.66      275.17     11.37 o 
  15  11   0       21.83       21.82      6.24 o 
  17  11   0        5.41        1.69      5.49 o 
   0  12   0      154.63      172.83      7.37 o 
   2  12   0      108.20      118.71      4.26 o 
   4  12   0      181.07      183.61      4.73 o 
   6  12   0      159.63      154.22      5.04 o 
   8  12   0       49.73       51.51      4.71 o 
  10  12   0      100.19       84.78      7.08 o 
  12  12   0       18.41       12.01      4.81 o 
  14  12   0       15.75       22.55      6.13 o 
  16  12   0       17.84       15.33      6.22 o 
   1  13   0       73.82       90.21      4.76 o 
   3  13   0     1308.42     1309.43     16.07 o 
   5  13   0      179.94      183.93      5.69 o 
   7  13   0       62.11       55.33      3.72 o 
   9  13   0       51.01       44.69      4.86 o 
  11  13   0       47.89       41.01      5.65 o 
  13  13   0       33.77       36.79      7.17 o 
  15  13   0       52.65       54.98      8.76 o 
   0  14   0     1868.15     1883.79     29.68 o 
   2  14   0     1328.90     1298.08     16.52 o 
   4  14   0       80.87       69.01      4.26 o 
   6  14   0      221.08      211.80      5.90 o 
   8  14   0      270.30      244.83     10.65 o 
  10  14   0      199.53      170.10     10.00 o 
  12  14   0        0.92        1.23      4.73 o 
  14  14   0       47.93       50.13     10.33 o 
   1  15   0      515.15      557.20     15.97 o 
   3  15   0      362.54      336.65      8.08 o 
   5  15   0      220.34      223.67      7.30 o 
   7  15   0      103.45       95.38      4.55 o 
   9  15   0        7.37        1.10      3.96 o 
  11  15   0       19.78       14.66      6.07 o 
  13  15   0        0.75        3.59      5.52 o 
   0  16   0       12.74        9.22      4.95 o 
   2  16   0      165.57      194.55      6.81 o 
   4  16   0       46.54       47.27      4.31 o 
   6  16   0      479.91      455.21     11.95 o 
   8  16   0       13.24       15.59      4.14 o 
  10  16   0       24.41       17.94      6.72 o 
  12  16   0       16.66       17.50      6.87 o 
  14  16   0        7.80        4.50      6.66 o 
   1  17   0        8.05        6.70      2.85 o 
   3  17   0      115.57      115.06      6.84 o 
   5  17   0      131.82      124.26     11.64 o 
   7  17   0        8.02       12.36      3.10 o 
   9  17   0       44.12       30.81      5.02 o 
  11  17   0       12.78       13.64      6.75 o 
   0  18   0       49.55       49.63     12.62 o 
   2  18   0        5.92        6.10      3.36 o 
   4  18   0       51.58       45.01      5.41 o 
   6  18   0       22.74       27.38      5.39 o 
   8  18   0       18.71       14.98      5.82 o 
  10  18   0        6.32        4.25      6.47 o 
   1  19   0        8.83        8.24      3.70 o 
   3  19   0       10.45       11.82      4.22 o 
   5  19   0       23.58       23.18      4.67 o 
   7  19   0        5.19       13.51      6.07 o 
   9  19   0        3.68        7.36      6.27 o 
   0  20   0       33.44       40.43      7.65 o 
   2  20   0       27.58       32.98      5.51 o 
   4  20   0        2.41        3.27      4.15 o 
   6  20   0        0.55       10.84      6.37 o 
   8  20   0        2.24       -0.97      5.78 o 
   1  21   0       25.29       25.62      5.52 o 
   3  21   0        0.14       -0.54      4.01 o 
   5  21   0       12.43        9.18      5.14 o 
 -21   1   1       74.02       68.53     13.68 o 
 -19   1   1       85.60       77.59      8.90 o 
 -17   1   1       97.82       90.05      8.33 o 
 -15   1   1      300.79      275.41     13.35 o 
 -13   1   1      389.35      441.89     12.54 o 
 -11   1   1     1217.90     1306.22     14.42 o 
  -9   1   1      763.82      870.08      7.63 o 
  -7   1   1      589.51      534.95      4.71 o 
  -5   1   1    26192.68    24935.96    172.59 o 
  -3   1   1      502.76      437.11      5.46 o 
  -1   1   1     2396.45     2328.54     19.46 o 
   1   1   1    10449.88     9799.36     82.61 o 
   3   1   1    10534.71    10248.10     85.56 o 
   5   1   1      959.96     1072.34     10.70 o 
   7   1   1     1054.25     1079.45      9.65 o 
   9   1   1      617.93      655.32      9.74 o 
  11   1   1      218.00      199.24      7.66 o 
  13   1   1      210.04      203.97      7.56 o 
  15   1   1      134.90      144.89      6.32 o 
  17   1   1      133.29      140.94      7.97 o 
  19   1   1       84.84       97.88     11.92 o 
 -20   2   1        9.14        5.31      5.58 o 
 -18   2   1       62.08       50.92      7.10 o 
 -16   2   1       79.55       74.25      9.54 o 
 -14   2   1       28.30       32.31      4.75 o 
 -12   2   1      168.40      177.18      4.59 o 
 -10   2   1      113.36      117.13      3.03 o 
  -8   2   1      682.04      643.79     12.49 o 
  -6   2   1     9226.86     8792.80     60.69 o 
  -4   2   1    28226.54    26383.09    213.24 o 
  -2   2   1      856.01      841.33     15.42 o 
   0   2   1     3421.91     3362.05     27.55 o 
   2   2   1     2130.93     1952.52     15.64 o 
   4   2   1     1917.89     1909.78     13.46 o 
   6   2   1       12.89       13.04      1.06 o 
   8   2   1     1153.90     1240.70     11.02 o 
  10   2   1      162.39      175.35      6.08 o 
  12   2   1       79.63       88.92      5.05 o 
  14   2   1      231.88      232.11      7.48 o 
  16   2   1       94.15       86.64      6.91 o 
  18   2   1        0.16       -0.47      3.86 o 
 -21   3   1        7.06        8.67      5.97 o 
 -19   3   1       52.32       35.93      6.93 o 
 -17   3   1       33.31       33.68      5.93 o 
 -15   3   1      144.85      132.10      5.21 o 
 -13   3   1      109.30      113.34      4.33 o 
 -11   3   1     1154.52     1186.12     14.79 o 
  -9   3   1      633.54      614.82      8.43 o 
  -7   3   1     1550.03     1557.54     14.98 o 
  -5   3   1    10514.88    10100.36     81.19 o 
  -3   3   1    32454.54    29082.22    838.73 o 
  -1   3   1     9262.63     8837.07     84.17 o 
   1   3   1    13093.54    12663.63    104.11 o 
   3   3   1     5874.69     5586.67     36.91 o 
   5   3   1      247.43      254.52      4.71 o 
   7   3   1     1059.99     1134.39      9.65 o 
   9   3   1      306.43      327.46      7.08 o 
  11   3   1      296.43      310.78      8.09 o 
  13   3   1      105.21       97.74      6.06 o 
  15   3   1       93.23       87.76      6.41 o 
  17   3   1        2.60       -0.95      3.78 o 
  19   3   1       72.89       67.94      6.68 o 
 -20   4   1        7.50       12.14      5.79 o 
 -18   4   1       54.76       53.38      7.91 o 
 -16   4   1      254.10      251.05     11.03 o 
 -14   4   1       80.02       71.43      4.07 o 
 -12   4   1      186.32      191.73      6.64 o 
 -10   4   1      423.60      419.49     10.80 o 
  -8   4   1     1656.12     1650.23     16.29 o 
  -6   4   1     4747.42     4687.20     40.18 o 
  -4   4   1    15442.27    15301.02    122.07 o 
  -2   4   1    10821.34    10388.61    113.57 o 
   0   4   1     1821.43     1843.38     19.48 o 
   2   4   1      901.96      944.11      9.72 o 
   4   4   1     2529.62     2631.08     18.18 o 
   6   4   1      696.35      717.30      7.02 o 
   8   4   1      583.76      577.40      8.67 o 
  10   4   1       84.38       81.60      4.17 o 
  12   4   1      979.87      956.40     15.29 o 
  14   4   1       67.90       63.63      7.25 o 
  16   4   1       98.33      111.50      8.31 o 
  18   4   1       32.88       34.97      5.71 o 
 -19   5   1       32.78       21.44      6.18 o 
 -17   5   1       27.60       23.31      3.73 o 
 -15   5   1       16.99       19.02      3.51 o 
 -13   5   1      118.96      133.10     13.41 o 
 -11   5   1      338.98      357.13     11.13 o 
  -9   5   1      277.72      297.47      4.91 o 
  -7   5   1       47.72       52.78      2.42 o 
  -5   5   1      947.94      994.26     11.57 o 
  -3   5   1     2755.64     2511.14     22.30 o 
  -1   5   1     4013.86     4027.49     33.93 o 
   1   5   1      468.84      481.24      6.20 o 
   3   5   1     1090.21     1167.98     11.12 o 
   5   5   1     3839.74     3933.78     27.75 o 
   7   5   1       45.38       49.18      1.97 o 
   9   5   1      197.73      203.97      5.67 o 
  11   5   1      243.97      227.60      6.42 o 
  13   5   1      582.51      594.72     11.36 o 
  15   5   1       21.22       16.43      4.41 o 
  17   5   1       31.70       25.44      5.38 o 
 -20   6   1       27.67       27.18      7.19 o 
 -18   6   1        1.28       -1.58      2.98 o 
 -16   6   1      429.72      447.24     14.92 o 
 -14   6   1      563.70      574.72     12.81 o 
 -12   6   1      428.13      409.51      9.93 o 
 -10   6   1      413.99      426.13     12.91 o 
  -8   6   1      622.42      588.58     10.73 o 
  -6   6   1      266.97      284.56      4.43 o 
  -4   6   1       36.56       36.42      2.08 o 
  -2   6   1     1770.49     1714.36     15.24 o 
   0   6   1     1370.12     1338.51     11.75 o 
   2   6   1      941.37      905.07      9.35 o 
   4   6   1     3710.98     3927.76     26.11 o 
   6   6   1      433.82      478.50      6.12 o 
   8   6   1      208.29      228.24      6.92 o 
  10   6   1     1995.29     1930.36     21.79 o 
  12   6   1      176.34      179.13      6.20 o 
  14   6   1      240.34      224.87     10.50 o 
  16   6   1       62.11       69.84      8.40 o 
  18   6   1      127.75      125.36     14.04 o 
 -19   7   1        5.47        4.35      3.62 o 
 -17   7   1       11.14        7.91      3.37 o 
 -15   7   1      132.41      139.28     14.04 o 
 -13   7   1      160.69      177.58      8.72 o 
 -11   7   1      149.13      143.04      8.16 o 
  -9   7   1      405.82      418.99      7.09 o 
  -7   7   1      349.31      362.67      6.28 o 
  -5   7   1      646.71      661.53      8.19 o 
  -3   7   1      172.49      185.66      3.12 o 
  -1   7   1      542.82      538.92      6.65 o 
   1   7   1      508.14      545.10      7.40 o 
   3   7   1      840.39      877.03     14.26 o 
   5   7   1      533.95      581.57      6.83 o 
   7   7   1       98.44       98.61      3.23 o 
   9   7   1      214.05      212.00      5.55 o 
  11   7   1      399.15      383.95      9.03 o 
  13   7   1      137.80      143.62      7.46 o 
  15   7   1       46.33       36.80      5.82 o 
  17   7   1        7.19        3.47      8.12 o 
 -18   8   1       33.78       33.09      4.47 o 
 -16   8   1      186.45      204.54      9.06 o 
 -14   8   1      354.15      343.11     10.56 o 
 -12   8   1     1071.48     1076.35     16.83 o 
 -10   8   1      940.40      997.91     15.80 o 
  -8   8   1      203.52      208.10      4.77 o 
  -6   8   1     1800.77     1917.58     18.31 o 
  -4   8   1     1284.03     1352.73     10.23 o 
  -2   8   1      183.12      171.70      5.57 o 
   0   8   1      241.99      234.96      7.05 o 
   2   8   1     2941.14     3283.86     25.93 o 
   4   8   1      539.88      549.66      7.14 o 
   6   8   1     1455.36     1541.10     14.79 o 
   8   8   1     1123.71     1114.97     13.85 o 
  10   8   1      604.54      604.77     12.53 o 
  12   8   1      162.26      165.95      9.18 o 
  14   8   1      187.91      199.43      8.95 o 
  16   8   1        2.58       10.15      4.61 o 
  18   8   1       66.05       71.12      9.46 o 
 -19   9   1        2.44        0.85      3.63 o 
 -17   9   1        4.38        5.11      3.90 o 
 -15   9   1      103.22      104.62      7.24 o 
 -13   9   1       67.28       75.82      6.01 o 
 -11   9   1      193.10      211.54      7.08 o 
  -9   9   1       89.42       87.44      4.69 o 
  -7   9   1      251.36      260.87      5.57 o 
  -5   9   1      444.24      477.65      7.03 o 
  -3   9   1      873.87      880.21     10.04 o 
  -1   9   1      199.42      186.42      4.17 o 
   1   9   1      431.10      506.51      6.36 o 
   3   9   1     1143.93     1190.77     13.80 o 
   5   9   1       21.83       18.64      1.94 o 
   7   9   1      857.69      848.71     10.79 o 
   9   9   1      955.73      916.18     12.67 o 
  11   9   1       34.03       27.30      3.31 o 
  13   9   1      529.87      553.64     15.81 o 
  15   9   1       47.37       42.95      8.57 o 
  17   9   1       13.68       13.77      6.37 o 
 -18  10   1       21.30       19.62      5.03 o 
 -16  10   1       15.36       15.51      4.40 o 
 -14  10   1      122.72      122.80      7.74 o 
 -12  10   1       79.66       87.74      6.69 o 
 -10  10   1       49.82       55.83      4.53 o 
  -8  10   1      110.26      123.82      4.45 o 
  -6  10   1      800.54      815.67     14.26 o 
  -4  10   1       17.13       18.38      1.58 o 
  -2  10   1      208.82      198.94      4.17 o 
   0  10   1      468.51      473.95      7.26 o 
   2  10   1     1187.16     1187.28     12.02 o 
   4  10   1       66.16       62.58      3.27 o 
   6  10   1      359.63      348.04      7.83 o 
   8  10   1       25.19       26.13      3.09 o 
  10  10   1      408.27      391.34     11.87 o 
  12  10   1      143.11      152.43     13.07 o 
  14  10   1       23.74       18.72      6.04 o 
  16  10   1        5.05        0.76      4.44 o 
 -17  11   1        5.14        9.17      4.67 o 
 -15  11   1       22.17       12.82      4.27 o 
 -13  11   1      192.18      194.84      9.22 o 
 -11  11   1      114.69      131.88      7.34 o 
  -9  11   1      370.40      375.41     12.72 o 
  -7  11   1     1038.13     1035.06     17.28 o 
  -5  11   1      619.73      604.39      7.29 o 
  -3  11   1      645.11      611.83      8.57 o 
  -1  11   1      100.41      112.29      3.96 o 
   1  11   1     1753.21     1682.89     18.08 o 
   3  11   1      104.38      100.28      4.02 o 
   5  11   1      117.63      128.69      4.52 o 
   7  11   1      152.93      152.70      9.20 o 
   9  11   1       48.14       42.60      4.09 o 
  11  11   1      331.94      324.51     12.22 o 
  13  11   1       37.27       27.39      6.78 o 
  15  11   1        3.42        7.67      4.56 o 
 -16  12   1       10.84       11.00      4.57 o 
 -14  12   1       42.61       34.99      6.76 o 
 -12  12   1      117.26      122.75      7.08 o 
 -10  12   1      198.86      213.77      8.17 o 
  -8  12   1     1094.24     1035.95     15.48 o 
  -6  12   1      140.59      135.63      5.12 o 
  -4  12   1      409.81      398.52      6.99 o 
  -2  12   1      112.09      111.25      4.09 o 
   0  12   1      115.99      136.06      4.82 o 
   2  12   1       84.25       93.71      4.36 o 
   4  12   1      131.06      133.18      4.85 o 
   6  12   1      177.23      156.61      5.58 o 
   8  12   1       56.70       56.50      7.07 o 
  10  12   1       60.88       54.60      4.14 o 
  12  12   1       39.91       58.39     14.36 o 
  14  12   1       17.99       26.34      7.15 o 
  16  12   1       40.15       37.23      8.68 o 
 -17  13   1       42.30       38.53      7.68 o 
 -15  13   1       22.22       14.44      5.82 o 
 -13  13   1       15.65        8.91      4.73 o 
 -11  13   1      154.00      146.76      8.80 o 
  -9  13   1      250.02      244.95     15.25 o 
  -7  13   1      402.93      409.49     12.76 o 
  -5  13   1      157.28      152.18      4.90 o 
  -3  13   1       77.09       77.09      3.81 o 
  -1  13   1      103.17      119.26      5.31 o 
   1  13   1       60.74       61.71      3.94 o 
   3  13   1      299.02      274.71      6.33 o 
   5  13   1       97.69      103.49      5.50 o 
   7  13   1       13.24       10.50      2.90 o 
   9  13   1      250.15      241.19      7.44 o 
  11  13   1        1.60       -0.30      4.62 o 
  13  13   1       16.63       19.27      6.76 o 
  15  13   1       19.26       21.04      7.48 o 
 -16  14   1        1.28        2.85      5.59 o 
 -14  14   1        7.30        2.56      4.91 o 
 -12  14   1       19.78       21.22      6.37 o 
 -10  14   1       86.93       87.56      7.50 o 
  -8  14   1      281.55      294.75      8.65 o 
  -6  14   1      440.91      489.10     10.82 o 
  -4  14   1       87.19       95.87      6.25 o 
  -2  14   1      140.44      144.88      5.50 o 
   0  14   1      156.05      145.43      5.59 o 
   2  14   1      557.01      580.12     10.48 o 
   4  14   1        0.84        1.78      1.90 o 
   6  14   1       83.74       83.81      7.43 o 
   8  14   1       32.39       24.57      3.39 o 
  10  14   1      114.20      142.55     30.60 o 
  12  14   1        3.45       -3.48      5.17 o 
  14  14   1        3.59        2.68      6.32 o 
 -15  15   1        2.87        9.10      6.11 o 
 -13  15   1       37.05       47.29      8.11 o 
 -11  15   1       37.98       41.18     13.93 o 
  -9  15   1       27.99       16.65      5.42 o 
  -7  15   1      143.97      128.70     10.26 o 
  -5  15   1      293.78      300.89      7.15 o 
  -3  15   1     1104.70     1166.45     15.74 o 
  -1  15   1      477.86      473.63      9.62 o 
   1  15   1      241.15      276.78      7.49 o 
   3  15   1      210.36      213.80      6.93 o 
   5  15   1       68.71       55.20      4.21 o 
   7  15   1       25.32       26.50      5.09 o 
   9  15   1        6.40        2.24      2.89 o 
  11  15   1       22.06       16.54      7.23 o 
  13  15   1        7.96       20.99      9.65 o 
 -14  16   1        3.11       -5.21      5.21 o 
 -12  16   1       17.14       22.00      8.21 o 
 -10  16   1       21.70       20.46      6.17 o 
  -8  16   1       14.18       10.33      4.09 o 
  -6  16   1       98.27      108.54      7.08 o 
  -4  16   1      109.05      111.33      6.42 o 
  -2  16   1      109.90      116.07      5.53 o 
   0  16   1      190.96      199.39      6.83 o 
   2  16   1        9.40       12.55      2.96 o 
   4  16   1       33.44       24.73      4.03 o 
   6  16   1       49.67       46.39      5.23 o 
   8  16   1        7.59        5.41      3.56 o 
  10  16   1       25.67       23.17      5.61 o 
  12  16   1       26.28       31.19     12.97 o 
 -13  17   1        5.27        7.05      5.97 o 
 -11  17   1        2.81        2.38      5.44 o 
  -9  17   1       48.36       43.94      7.63 o 
  -7  17   1       35.30       34.84      5.82 o 
  -5  17   1      143.42      153.35      6.57 o 
  -3  17   1       99.65       98.41      6.20 o 
  -1  17   1      153.60      150.66      6.83 o 
   1  17   1      178.00      186.41      7.60 o 
   3  17   1       74.20       72.71      5.38 o 
   5  17   1       35.91       30.98      5.03 o 
   7  17   1       24.19       21.73      3.92 o 
   9  17   1        6.98       10.51      5.08 o 
  11  17   1        2.04       13.72      7.32 o 
 -12  18   1        0.55       -1.25      5.49 o 
 -10  18   1        8.66        9.43     18.26 o 
  -8  18   1       10.18        3.16      4.31 o 
  -6  18   1       16.02       16.10      6.85 o 
  -4  18   1       76.23       81.98      9.50 o 
  -2  18   1       37.92       27.95      4.68 o 
   0  18   1       99.79      103.72      6.80 o 
   2  18   1       83.18       82.93      7.27 o 
   4  18   1        6.82        9.26      4.04 o 
   6  18   1        3.07        3.66      3.79 o 
   8  18   1       10.55        8.58      3.39 o 
  10  18   1       19.82       32.67      7.57 o 
 -11  19   1        4.38       10.97      6.57 o 
  -9  19   1        0.33        1.28      4.84 o 
  -7  19   1        0.21       -4.81      4.81 o 
  -5  19   1       26.44       31.44      5.55 o 
  -3  19   1       11.18       13.57      4.63 o 
  -1  19   1       61.08       55.25      7.78 o 
   1  19   1       70.22       74.89     11.05 o 
   3  19   1       48.81       43.54      5.82 o 
   5  19   1       25.21       23.28      5.07 o 
   7  19   1       15.20       17.70      4.61 o 
   9  19   1        2.04       -1.11      4.57 o 
  -8  20   1        0.75        1.26      5.92 o 
  -6  20   1        1.34        3.12      5.71 o 
  -4  20   1        7.42        8.58      3.94 o 
  -2  20   1        4.62        1.60      3.70 o 
   0  20   1       42.06       44.42      8.47 o 
   2  20   1       35.64       27.79      5.40 o 
   4  20   1        4.79        0.10      4.17 o 
   6  20   1       67.24       75.92      7.16 o 
  -5  21   1        2.39        8.93      6.47 o 
  -3  21   1        1.43        3.82      4.09 o 
  -1  21   1       12.71       23.50      5.42 o 
   1  21   1       10.38        8.79      5.30 o 
   3  21   1        5.71        6.75      4.51 o 
 -20   0   2       94.99      103.81     13.50 o 
 -18   0   2      312.02      308.11     17.33 o 
 -16   0   2      430.01      420.73     18.33 o 
 -14   0   2      289.88      329.92     13.95 o 
 -12   0   2      934.77      986.27     23.22 o 
 -10   0   2     3964.28     4247.97     49.54 o 
  -8   0   2     1524.71     1540.10     18.10 o 
  -6   0   2     2464.93     2345.57     25.65 o 
  -4   0   2    53576.64    49350.76    529.39 o 
  -2   0   2    34328.59    32465.49    603.77 o 
   0   0   2     4405.60     4421.48     59.26 o 
   2   0   2     2129.86     2064.70     25.76 o 
   4   0   2     3642.46     3634.85     36.41 o 
   6   0   2      335.25      301.63      7.06 o 
   8   0   2      637.54      615.19     24.54 o 
  10   0   2        9.73        4.54      3.85 o 
  12   0   2      502.16      532.46     17.38 o 
  14   0   2      724.54      760.30     21.99 o 
  16   0   2       13.08       10.68      5.48 o 
  18   0   2       67.06       66.73     13.10 o 
 -21   1   2        4.39        8.27      5.61 o 
 -19   1   2       23.24       19.84      5.25 o 
 -17   1   2       20.02       26.97     10.68 o 
 -15   1   2       68.13       60.49      9.77 o 
 -13   1   2       71.32       67.92      5.79 o 
 -11   1   2      239.47      243.26      5.71 o 
  -9   1   2       49.96       44.21      1.93 o 
  -7   1   2      139.63      132.20      3.40 o 
  -5   1   2     7360.28     6982.06     68.12 o 
  -3   1   2    34778.63    31740.30    285.54 o 
  -1   1   2    13035.12    12203.91     98.56 o 
   1   1   2     5011.96     4772.11     39.86 o 
   3   1   2      841.99      805.60      9.10 o 
   5   1   2     2312.24     2468.10     19.15 o 
   7   1   2      349.23      369.05      5.81 o 
   9   1   2      310.25      328.21      8.85 o 
  11   1   2      179.09      188.02      7.66 o 
  13   1   2       57.46       56.06      6.53 o 
  15   1   2      143.56      157.89      7.86 o 
  17   1   2       25.25       27.48      4.61 o 
 -20   2   2       10.46       10.73      5.18 o 
 -18   2   2       19.98       25.31      5.03 o 
 -16   2   2       14.91       10.15      3.74 o 
 -14   2   2      102.41      103.03      4.51 o 
 -12   2   2      371.40      389.10     10.69 o 
 -10   2   2      837.49      801.43      8.76 o 
  -8   2   2      225.69      211.42      3.81 o 
  -6   2   2     4142.46     4188.76     29.79 o 
  -4   2   2     3096.77     3056.94     26.85 o 
  -2   2   2     4880.04     4487.55     55.89 o 
   0   2   2      492.15      464.65      5.88 o 
   2   2   2     1537.41     1632.45     13.97 o 
   4   2   2      447.40      463.80      6.10 o 
   6   2   2       66.00       76.54      3.16 o 
   8   2   2     1053.97     1046.46     13.07 o 
  10   2   2      323.30      314.02      9.08 o 
  12   2   2      123.65      137.55      7.04 o 
  14   2   2      645.73      659.48     14.36 o 
  16   2   2       68.68       67.33      5.83 o 
  18   2   2       54.65       64.54      7.70 o 
 -21   3   2       30.01       25.56      9.60 o 
 -19   3   2       46.91       46.08      7.63 o 
 -17   3   2       45.22       52.08      6.52 o 
 -15   3   2      265.05      260.45     10.59 o 
 -13   3   2      177.12      205.34      6.61 o 
 -11   3   2      198.16      195.53      8.89 o 
  -9   3   2     1395.58     1391.58     12.07 o 
  -7   3   2     2869.59     2823.78     23.60 o 
  -5   3   2     1084.49     1001.52     11.20 o 
  -3   3   2     1178.04     1154.58     12.54 o 
  -1   3   2     1709.17     1659.79     15.73 o 
   1   3   2      293.74      243.37      4.01 o 
   3   3   2      977.18      943.83      8.19 o 
   5   3   2     1233.94     1264.10     11.04 o 
   7   3   2      465.23      489.43      7.89 o 
   9   3   2      287.21      288.45     10.95 o 
  11   3   2      185.70      198.39      8.14 o 
  13   3   2        4.53        6.71      3.23 o 
  15   3   2       37.01       28.05      4.35 o 
  17   3   2       32.71       27.57      4.32 o 
 -20   4   2        7.83       14.71      7.63 o 
 -18   4   2       25.35       26.30      5.25 o 
 -16   4   2      208.99      184.75     15.21 o 
 -14   4   2       87.20       96.14      5.51 o 
 -12   4   2      411.46      421.20      7.98 o 
 -10   4   2      382.50      375.84      7.09 o 
  -8   4   2     1042.53      995.70     10.72 o 
  -6   4   2     1425.61     1424.88     15.31 o 
  -4   4   2      322.02      299.65      5.46 o 
  -2   4   2      823.97      883.92      8.09 o 
   0   4   2      343.80      304.17      4.51 o 
   2   4   2      645.21      590.37      6.34 o 
   4   4   2      445.88      405.77      4.86 o 
   6   4   2      898.04      908.62      8.75 o 
   8   4   2       10.89        8.72      2.00 o 
  10   4   2        3.83        4.74      2.74 o 
  12   4   2      737.67      770.40     15.23 o 
  14   4   2      175.02      143.61      7.43 o 
  16   4   2       18.30       21.18      4.12 o 
 -21   5   2       20.27        8.05      5.88 o 
 -19   5   2       21.92       16.92      5.39 o 
 -17   5   2       31.77       23.84      5.02 o 
 -15   5   2       32.92       37.08      3.52 o 
 -13   5   2        5.67       12.15      5.89 o 
 -11   5   2      149.09      143.02      6.35 o 
  -9   5   2     2785.72     2764.82     26.96 o 
  -7   5   2     3078.42     2978.11     31.11 o 
  -5   5   2      561.62      535.64      8.19 o 
  -3   5   2     1235.60     1285.29     13.10 o 
  -1   5   2     3390.02     3336.25     23.34 o 
   1   5   2      124.03      126.12      3.00 o 
   3   5   2      678.83      665.36      7.26 o 
   5   5   2     2768.40     2941.58     20.22 o 
   7   5   2       86.67       84.54      3.78 o 
   9   5   2     1151.05     1091.88     15.63 o 
  11   5   2      309.76      312.53      9.73 o 
  13   5   2       31.43       25.74      4.06 o 
  15   5   2       26.71       36.17      5.10 o 
  17   5   2       48.37       78.44      9.91 o 
 -20   6   2       13.75        2.08      5.00 o 
 -18   6   2        9.91        4.95      3.50 o 
 -16   6   2       39.38       33.74      5.94 o 
 -14   6   2       46.21       45.54      4.81 o 
 -12   6   2       28.08       29.07      3.19 o 
 -10   6   2      313.44      318.87      7.15 o 
  -8   6   2     3510.32     3405.02     39.46 o 
  -6   6   2     1667.70     1631.83     19.85 o 
  -4   6   2      509.04      521.89      8.13 o 
  -2   6   2        7.23        5.49      1.09 o 
   0   6   2     3731.79     3594.66     25.69 o 
   2   6   2      840.32      922.09      8.98 o 
   4   6   2      486.86      444.76      5.98 o 
   6   6   2      744.58      761.48      8.57 o 
   8   6   2      181.68      170.80      5.12 o 
  10   6   2      603.49      592.92     12.78 o 
  12   6   2       41.56       44.88      6.17 o 
  14   6   2       26.76       21.78      4.10 o 
  16   6   2        4.28       11.44      6.09 o 
 -19   7   2       15.84       20.75      4.50 o 
 -17   7   2      139.30      147.97      6.40 o 
 -15   7   2      825.80      934.29     16.21 o 
 -13   7   2      718.70      743.79     12.80 o 
 -11   7   2      470.61      438.24     13.34 o 
  -9   7   2       48.11       50.88      3.56 o 
  -7   7   2     6897.97     6947.92     59.29 o 
  -5   7   2     1804.00     1896.19     18.32 o 
  -3   7   2     6632.68     6847.27     52.49 o 
  -1   7   2     2726.54     2701.43     18.71 o 
   1   7   2      381.16      421.23      6.00 o 
   3   7   2       85.16       90.59      2.99 o 
   5   7   2      268.12      280.17      4.96 o 
   7   7   2      428.85      413.18      8.88 o 
   9   7   2       45.50       37.53      3.50 o 
  11   7   2      215.15      229.95      8.53 o 
  13   7   2      254.07      265.90     10.18 o 
  15   7   2       10.98        9.20      3.56 o 
  17   7   2       16.35       13.39      6.77 o 
 -20   8   2        5.45       -0.86      4.16 o 
 -18   8   2       16.34       21.77      3.93 o 
 -16   8   2       28.21       25.84      4.61 o 
 -14   8   2       64.53       74.95      4.97 o 
 -12   8   2      304.82      330.38     11.39 o 
 -10   8   2      529.65      501.87     14.28 o 
  -8   8   2     1467.55     1473.89     19.96 o 
  -6   8   2      104.88      110.47      3.02 o 
  -4   8   2     1662.17     1713.33     16.69 o 
  -2   8   2     2050.56     2238.82     17.52 o 
   0   8   2      197.62      195.84      4.08 o 
   2   8   2     1673.91     1765.73     14.85 o 
   4   8   2      160.99      165.67      4.25 o 
   6   8   2       53.40       55.01      2.99 o 
   8   8   2      331.57      328.57      8.27 o 
  10   8   2        4.95        3.00      2.69 o 
  12   8   2      146.93      144.61      8.15 o 
  14   8   2       22.09       29.03      4.58 o 
  16   8   2       13.60       21.71      7.22 o 
 -19   9   2       27.72       25.52      4.24 o 
 -17   9   2       50.76       48.71      7.23 o 
 -15   9   2        9.29        7.14      3.31 o 
 -13   9   2      212.72      209.99      6.77 o 
 -11   9   2      118.14      116.27      4.73 o 
  -9   9   2      362.77      356.13      8.19 o 
  -7   9   2       20.12       18.84      2.62 o 
  -5   9   2      169.51      169.66      4.35 o 
  -3   9   2      682.65      740.27      7.44 o 
  -1   9   2      943.88      952.20      9.93 o 
   1   9   2     1759.17     1958.82     16.21 o 
   3   9   2      716.52      777.16      9.05 o 
   5   9   2       57.14       60.26      3.13 o 
   7   9   2     1103.55     1084.21     15.98 o 
   9   9   2      524.65      548.07     14.31 o 
  11   9   2       10.22       12.57      3.58 o 
  13   9   2       32.75       29.12      5.00 o 
  15   9   2       25.19       32.09      8.36 o 
 -18  10   2        7.26        6.45      4.00 o 
 -16  10   2       62.94       58.87      5.91 o 
 -14  10   2      285.24      284.78     20.95 o 
 -12  10   2      545.44      549.65     11.22 o 
 -10  10   2      217.09      194.42      6.24 o 
  -8  10   2      366.61      353.99     10.44 o 
  -6  10   2      271.98      289.30      5.66 o 
  -4  10   2      426.56      427.05      7.18 o 
  -2  10   2      175.91      184.85      4.11 o 
   0  10   2      250.27      244.22      5.26 o 
   2  10   2      513.42      516.34      8.45 o 
   4  10   2       90.59       86.16      3.68 o 
   6  10   2      200.03      184.92      6.00 o 
   8  10   2      155.39      150.19      8.61 o 
  10  10   2      118.79      121.92     12.34 o 
  12  10   2       82.42       91.39      7.42 o 
  14  10   2        3.94        2.07      5.63 o 
 -19  11   2        1.27       -2.88      4.02 o 
 -17  11   2       31.27       28.91      5.21 o 
 -15  11   2       36.06       31.24      4.79 o 
 -13  11   2      114.22      133.35      7.50 o 
 -11  11   2      230.32      225.44      7.39 o 
  -9  11   2      336.67      321.40      8.36 o 
  -7  11   2      136.00      133.95      4.35 o 
  -5  11   2       95.25       82.27      3.88 o 
  -3  11   2      129.13      129.59      5.31 o 
  -1  11   2       44.20       46.06      3.56 o 
   1  11   2       19.98       17.91      2.39 o 
   3  11   2      173.95      158.89      5.72 o 
   5  11   2       20.22       13.75      2.23 o 
   7  11   2      115.66      105.97      9.17 o 
   9  11   2       89.44       82.00      5.48 o 
  11  11   2       21.90       20.76      4.46 o 
  13  11   2       19.55       31.37      6.34 o 
  15  11   2       88.93       67.85     10.14 o 
 -18  12   2        1.79        6.16      4.49 o 
 -16  12   2       20.47       15.21      4.43 o 
 -14  12   2       29.63       27.23      4.68 o 
 -12  12   2      203.08      208.26      8.26 o 
 -10  12   2      150.40      150.31      6.51 o 
  -8  12   2       62.23       62.94      4.24 o 
  -6  12   2        6.10        8.43      2.17 o 
  -4  12   2      144.25      158.33      4.48 o 
  -2  12   2       34.39       35.93      2.71 o 
   0  12   2      359.56      369.16      7.10 o 
   2  12   2       40.20       33.85      2.83 o 
   4  12   2      118.79      129.06      5.01 o 
   6  12   2      102.86      103.73      6.27 o 
   8  12   2      236.50      236.28      8.13 o 
  10  12   2       72.05       82.55      6.03 o 
  12  12   2       17.05       28.53      8.21 o 
  14  12   2       29.66       32.87      6.68 o 
 -17  13   2        0.07       -0.45      4.38 o 
 -15  13   2       10.09        6.83      4.23 o 
 -13  13   2      103.80      108.55      9.42 o 
 -11  13   2        9.28        7.92      3.17 o 
  -9  13   2       67.95       63.67      5.20 o 
  -7  13   2      309.72      302.13      8.08 o 
  -5  13   2      113.73      116.53      5.60 o 
  -3  13   2      149.77      156.56      7.58 o 
  -1  13   2      476.26      462.29      8.24 o 
   1  13   2      165.54      167.50      6.20 o 
   3  13   2       99.00      100.27      4.28 o 
   5  13   2       77.90       65.29      4.84 o 
   7  13   2      424.86      369.40     10.70 o 
   9  13   2      107.36      107.35      6.83 o 
  11  13   2       68.54       62.93      6.04 o 
  13  13   2        2.88        4.48      5.23 o 
 -16  14   2       10.29       23.13      6.23 o 
 -14  14   2       28.31       20.70      5.92 o 
 -12  14   2      134.65      129.07     18.33 o 
 -10  14   2      264.79      229.58     10.06 o 
  -8  14   2       57.65       72.56      6.47 o 
  -6  14   2      340.22      333.00     16.94 o 
  -4  14   2      557.97      592.08      9.71 o 
  -2  14   2     1268.87     1256.48     18.15 o 
   0  14   2      328.46      354.48      9.56 o 
   2  14   2        5.18        5.14      2.31 o 
   4  14   2       28.02       22.01      2.78 o 
   6  14   2       50.21       42.98      5.39 o 
   8  14   2       18.79        9.89      3.98 o 
  10  14   2       33.19       34.66      4.75 o 
  12  14   2       16.45       16.39      7.47 o 
 -15  15   2        0.76        6.65      5.26 o 
 -13  15   2        0.39       -4.72      6.70 o 
 -11  15   2       25.93       22.68      5.71 o 
  -9  15   2      222.10      198.04     15.61 o 
  -7  15   2       71.81       85.61      5.65 o 
  -5  15   2        3.27        0.08      2.61 o 
  -3  15   2      117.21      116.97      5.44 o 
  -1  15   2      285.27      287.99     10.26 o 
   1  15   2       33.99       30.64      3.42 o 
   3  15   2       43.20       40.99      3.62 o 
   5  15   2      106.62      117.50      6.82 o 
   7  15   2       19.75       12.35      4.14 o 
   9  15   2        9.49       11.05      4.26 o 
  11  15   2       55.49       33.24      8.53 o 
 -14  16   2        0.89       -1.52      5.02 o 
 -12  16   2        0.86        6.17      5.03 o 
 -10  16   2       47.61       41.62      6.89 o 
  -8  16   2       21.77       21.49      5.87 o 
  -6  16   2       54.52       39.89      4.89 o 
  -4  16   2      119.29      120.23      6.06 o 
  -2  16   2      135.27      143.60      6.46 o 
   0  16   2      106.50      101.45      5.54 o 
   2  16   2       51.89       39.23      4.27 o 
   4  16   2       14.59        7.89      5.18 o 
   6  16   2       25.09       17.23      3.87 o 
   8  16   2        4.68        8.40      4.17 o 
  10  16   2        0.36       -0.40      3.68 o 
 -13  17   2        3.94        3.22      5.36 o 
 -11  17   2        3.11        0.89      4.97 o 
  -9  17   2        0.14        3.54      4.91 o 
  -7  17   2       48.45       39.39      5.88 o 
  -5  17   2        9.85       10.29      4.39 o 
  -3  17   2        5.13        6.10      3.14 o 
  -1  17   2       95.28      111.09      7.30 o 
   1  17   2       47.85       52.57      5.16 o 
   3  17   2      164.10      176.59      7.25 o 
   5  17   2        0.39        2.06      3.73 o 
   7  17   2       14.60        8.44      3.76 o 
   9  17   2       38.29       34.58      5.57 o 
 -12  18   2       23.12       17.99      6.55 o 
 -10  18   2        7.06        8.27      6.00 o 
  -8  18   2        0.83        1.90      4.04 o 
  -6  18   2       13.84       17.48      5.85 o 
  -4  18   2        4.89        7.56      3.01 o 
  -2  18   2       17.42       17.72      4.32 o 
   0  18   2       18.89        9.15      3.91 o 
   2  18   2       40.45       32.49      6.56 o 
   4  18   2        8.01        7.41      4.35 o 
   6  18   2        1.30       -2.24      3.93 o 
   8  18   2       29.42       23.38      4.58 o 
 -11  19   2        3.79        6.35      6.28 o 
  -9  19   2        9.26        4.86      6.03 o 
  -7  19   2       20.88       28.74      7.13 o 
  -5  19   2       47.05       48.80      8.01 o 
  -3  19   2       40.50       48.85      5.29 o 
  -1  19   2       37.80       39.94      5.56 o 
   1  19   2        6.83        3.45      3.90 o 
   3  19   2        9.47       -2.57      3.78 o 
   5  19   2       21.27       17.08      5.29 o 
   7  19   2        5.65        4.90      4.57 o 
  -8  20   2       13.01       10.49      6.60 o 
  -6  20   2        4.49        5.75      5.93 o 
  -4  20   2       13.06        9.74      6.19 o 
  -2  20   2        1.50        2.02      3.82 o 
   0  20   2        3.39        2.70      4.24 o 
   2  20   2       23.87       28.08      6.08 o 
   4  20   2        0.85        4.62      4.52 o 
  -5  21   2       61.20       77.05     10.42 o 
  -3  21   2       35.23       41.55      8.99 o 
  -1  21   2       25.85       37.31      5.93 o 
   1  21   2        3.41        4.99      5.18 o 
 -21   1   3       52.13       37.65     11.13 o 
 -19   1   3       35.20       33.01      5.59 o 
 -17   1   3       99.64       93.88      7.38 o 
 -15   1   3       81.78       77.46      8.44 o 
 -13   1   3      159.15      147.68      7.66 o 
 -11   1   3      181.99      170.16      6.09 o 
  -9   1   3      353.19      365.50      9.00 o 
  -7   1   3      125.16      122.78      5.12 o 
  -5   1   3     3021.45     2965.73     30.92 o 
  -3   1   3     3121.82     2967.44     24.56 o 
  -1   1   3      949.53      950.07      9.85 o 
   1   1   3     2523.51     2538.33     19.09 o 
   3   1   3     2611.06     2740.43     19.73 o 
   5   1   3      156.91      161.07      3.63 o 
   7   1   3      572.04      608.15      8.53 o 
   9   1   3     1233.85     1280.76     20.75 o 
  11   1   3      715.36      771.17     16.26 o 
  13   1   3      136.10      144.10      8.44 o 
  15   1   3       36.43       33.77      5.43 o 
 -22   2   3       16.69       17.53      5.63 o 
 -20   2   3       52.45       46.84     16.50 o 
 -18   2   3       38.68       43.21      7.96 o 
 -16   2   3       37.40       41.26      4.03 o 
 -14   2   3      279.35      279.65     12.64 o 
 -12   2   3      291.82      303.01      7.87 o 
 -10   2   3     1516.07     1531.00     18.42 o 
  -8   2   3      119.95      151.06      9.01 o 
  -6   2   3     2112.98     2039.00     19.41 o 
  -4   2   3     3757.64     3469.56     31.30 o 
  -2   2   3     7403.39     7082.28     48.96 o 
   0   2   3     2947.79     2996.56     22.98 o 
   2   2   3     1897.54     2039.78     15.45 o 
   4   2   3      408.90      386.41      5.28 o 
   6   2   3      578.95      628.17      8.48 o 
   8   2   3       32.73       34.60      3.73 o 
  10   2   3      683.96      674.75     14.84 o 
  12   2   3      330.81      354.77     13.19 o 
  14   2   3        0.10       -0.80      3.66 o 
  16   2   3        5.82       11.99      5.47 o 
 -21   3   3        1.81        8.44      4.74 o 
 -19   3   3       61.43       61.88      8.03 o 
 -17   3   3       40.65       43.06      3.67 o 
 -15   3   3      266.51      234.42     13.10 o 
 -13   3   3       75.90       65.81      5.47 o 
 -11   3   3      754.89      759.00     11.92 o 
  -9   3   3     1463.92     1405.85     17.90 o 
  -7   3   3     1902.99     1899.41     17.16 o 
  -5   3   3      526.72      521.93      7.70 o 
  -3   3   3      112.79      117.31      3.20 o 
  -1   3   3      261.86      249.81      6.18 o 
   1   3   3     3640.70     3664.21     26.38 o 
   3   3   3      880.03      914.21      9.10 o 
   5   3   3      619.60      594.64      7.47 o 
   7   3   3       18.64       19.65      2.57 o 
   9   3   3      757.37      755.74     22.35 o 
  11   3   3       54.25       52.32      6.80 o 
  13   3   3       87.44       96.99      9.49 o 
  15   3   3        3.57       -1.97      4.28 o 
 -22   4   3        1.26       -4.51      4.79 o 
 -20   4   3       18.51       13.47      6.70 o 
 -18   4   3        0.88        3.12      2.85 o 
 -16   4   3       40.25       42.41      7.91 o 
 -14   4   3      252.99      244.89     13.45 o 
 -12   4   3      394.14      388.55     10.23 o 
 -10   4   3      311.59      305.44      5.35 o 
  -8   4   3      476.10      468.68      6.41 o 
  -6   4   3     1585.50     1543.48     16.88 o 
  -4   4   3      725.95      729.06     10.17 o 
  -2   4   3     1064.11     1057.21     10.15 o 
   0   4   3       83.05       78.33      3.00 o 
   2   4   3     1026.73     1072.32      9.60 o 
   4   4   3      296.09      292.70      5.02 o 
   6   4   3      116.01      126.50      5.52 o 
   8   4   3      679.50      679.55     13.23 o 
  10   4   3        5.82        6.53      3.33 o 
  12   4   3      192.98      201.07     10.56 o 
  14   4   3       31.88       34.15      5.85 o 
  16   4   3       19.34       11.34      4.91 o 
 -21   5   3       21.09       11.91      5.32 o 
 -19   5   3      113.57      118.05      6.33 o 
 -17   5   3       57.92       65.28     11.61 o 
 -15   5   3      188.98      197.29     13.50 o 
 -13   5   3      345.06      353.64     10.49 o 
 -11   5   3      151.48      154.44      4.35 o 
  -9   5   3      954.56      949.02     12.38 o 
  -7   5   3     2702.35     2752.15     27.17 o 
  -5   5   3        1.08        2.66      1.44 o 
  -3   5   3      755.77      716.53      9.73 o 
  -1   5   3      197.97      194.58      4.47 o 
   1   5   3     1768.51     1724.59     13.21 o 
   3   5   3      364.30      355.03      4.94 o 
   5   5   3      178.17      164.45      4.14 o 
   7   5   3      417.20      426.22      8.64 o 
   9   5   3     1357.56     1413.35     36.92 o 
  11   5   3      336.75      329.69     12.29 o 
  13   5   3      173.84      157.42      9.79 o 
  15   5   3       24.47       22.72      5.44 o 
 -20   6   3       18.74       13.32      3.95 o 
 -18   6   3      267.95      282.82     10.89 o 
 -16   6   3      122.55      123.66     13.20 o 
 -14   6   3      725.49      673.18     15.54 o 
 -12   6   3      326.72      320.95      7.76 o 
 -10   6   3      143.40      146.99      4.78 o 
  -8   6   3      169.92      187.42      6.15 o 
  -6   6   3      603.07      585.03      9.58 o 
  -4   6   3     2489.79     2473.45     20.43 o 
  -2   6   3       52.50       61.46      2.00 o 
   0   6   3     3433.12     3532.65     24.49 o 
   2   6   3      358.62      408.23      6.80 o 
   4   6   3      747.51      696.06      8.07 o 
   6   6   3      651.05      642.47     11.73 o 
   8   6   3       53.83       58.69      4.64 o 
  10   6   3       90.07       94.79      7.72 o 
  12   6   3       10.84       12.32      4.49 o 
  14   6   3       14.51        6.82      4.48 o 
  16   6   3        3.36        2.02      5.33 o 
 -21   7   3        0.49        4.30      4.22 o 
 -19   7   3        5.00       -0.50      4.23 o 
 -17   7   3       20.46       20.71      4.23 o 
 -15   7   3      252.23      291.28      9.08 o 
 -13   7   3      581.44      596.74     13.42 o 
 -11   7   3      705.15      642.07     12.21 o 
  -9   7   3      246.94      254.21     11.48 o 
  -7   7   3      429.41      494.80      9.07 o 
  -5   7   3      261.00      242.00      4.25 o 
  -3   7   3      383.12      363.16      4.82 o 
  -1   7   3      454.26      454.86      5.92 o 
   1   7   3      266.56      277.05      4.58 o 
   3   7   3      291.71      263.75      5.04 o 
   5   7   3      198.91      192.63      5.61 o 
   7   7   3       66.17       59.69      4.19 o 
   9   7   3        3.92        2.60      2.85 o 
  11   7   3       19.22       18.08      5.58 o 
  13   7   3        0.58       -1.51      3.93 o 
  15   7   3       16.97       20.74      7.45 o 
 -20   8   3        2.67        3.35      5.13 o 
 -18   8   3      233.27      234.54     10.94 o 
 -16   8   3       55.81       52.38      5.11 o 
 -14   8   3      409.18      427.07     16.74 o 
 -12   8   3      803.16      816.92     14.97 o 
 -10   8   3      216.30      236.64      6.57 o 
  -8   8   3      125.52      140.47      7.69 o 
  -6   8   3       90.00      104.54      4.20 o 
  -4   8   3      242.15      260.89      5.10 o 
  -2   8   3      617.00      670.49      8.78 o 
   0   8   3       13.64       12.20      1.55 o 
   2   8   3      384.70      382.97      8.38 o 
   4   8   3      585.68      587.51      8.60 o 
   6   8   3      201.72      202.70      5.88 o 
   8   8   3      108.52      105.27      5.47 o 
  10   8   3      223.80      235.48     11.10 o 
  12   8   3       20.35       18.14      5.04 o 
  14   8   3       38.15       46.51      6.37 o 
 -19   9   3        7.62        7.37      5.20 o 
 -17   9   3      207.57      213.61      7.24 o 
 -15   9   3      298.06      327.72     17.48 o 
 -13   9   3      761.37      798.80     27.84 o 
 -11   9   3      330.51      328.50      9.32 o 
  -9   9   3      451.33      417.76      9.08 o 
  -7   9   3      715.43      732.50      9.68 o 
  -5   9   3      392.43      407.21      6.71 o 
  -3   9   3       16.88       14.60      1.84 o 
  -1   9   3      116.08      126.59      3.20 o 
   1   9   3      227.77      229.85      7.06 o 
   3   9   3      479.78      485.50      8.30 o 
   5   9   3      482.25      504.62      8.24 o 
   7   9   3      141.49      155.15      8.02 o 
   9   9   3      199.26      199.02      7.15 o 
  11   9   3      236.36      259.01     11.74 o 
  13   9   3        7.83        8.42      4.88 o 
 -20  10   3        3.47       -2.44      5.53 o 
 -18  10   3       36.52       36.29      4.43 o 
 -16  10   3       84.02       88.70      5.53 o 
 -14  10   3       23.33       15.48      4.28 o 
 -12  10   3      196.90      218.64      8.45 o 
 -10  10   3      113.93      100.86      6.78 o 
  -8  10   3      500.36      478.92      7.90 o 
  -6  10   3      167.13      163.40      4.50 o 
  -4  10   3      296.78      301.49      6.32 o 
  -2  10   3       16.03       16.20      1.75 o 
   0  10   3       80.69       73.25      3.04 o 
   2  10   3        3.77        3.04      1.65 o 
   4  10   3      221.37      231.51      6.12 o 
   6  10   3      771.04      763.59     15.39 o 
   8  10   3       52.48       50.79      4.28 o 
  10  10   3       90.36       91.10      6.17 o 
  12  10   3       18.03        9.58      4.66 o 
  14  10   3        5.39       12.76      4.84 o 
 -19  11   3        2.65       -0.72      9.32 o 
 -17  11   3       57.16       75.12      6.25 o 
 -15  11   3       43.07       45.93      4.62 o 
 -13  11   3      357.38      370.54      8.30 o 
 -11  11   3      299.40      274.83      8.38 o 
  -9  11   3      424.53      449.95      8.25 o 
  -7  11   3      249.24      252.99      6.20 o 
  -5  11   3       41.86       40.95      3.38 o 
  -3  11   3       20.31       25.73      2.04 o 
  -1  11   3      360.65      368.96      6.64 o 
   1  11   3       73.10       73.98      3.64 o 
   3  11   3      362.67      367.76      7.61 o 
   5  11   3       65.35       62.05      4.72 o 
   7  11   3      124.17      135.57      7.52 o 
   9  11   3        0.14        3.85      2.84 o 
  11  11   3       28.45       25.79      5.46 o 
  13  11   3       33.29       28.38      5.78 o 
 -18  12   3        9.61       11.77      4.36 o 
 -16  12   3        9.27        7.60      3.93 o 
 -14  12   3       56.94       51.87      4.62 o 
 -12  12   3      137.26      143.95      5.93 o 
 -10  12   3       82.72       83.99      4.75 o 
  -8  12   3      190.59      198.03      7.51 o 
  -6  12   3       13.47       10.02      2.11 o 
  -4  12   3      513.46      492.33      9.56 o 
  -2  12   3      647.93      629.14      9.58 o 
   0  12   3      103.49      105.08      4.23 o 
   2  12   3       45.00       48.60      5.48 o 
   4  12   3       13.30        6.57      2.32 o 
   6  12   3       46.42       37.20      4.65 o 
   8  12   3      261.37      274.91     10.53 o 
  10  12   3       21.90       25.92      4.46 o 
  12  12   3       30.38       24.97      5.65 o 
 -17  13   3       11.85       16.25      4.67 o 
 -15  13   3        1.68       -1.14      3.47 o 
 -13  13   3        2.72        7.13      3.31 o 
 -11  13   3       16.36       16.52      3.69 o 
  -9  13   3      114.65      122.38      6.25 o 
  -7  13   3       28.86       37.01      4.49 o 
  -5  13   3      189.17      185.44      6.37 o 
  -3  13   3      319.43      344.76      6.88 o 
  -1  13   3      105.25      102.39      6.15 o 
   1  13   3       97.55       89.09      4.07 o 
   3  13   3       98.55       83.92      4.65 o 
   5  13   3       33.80       26.21      4.34 o 
   7  13   3       19.81       21.43      4.91 o 
   9  13   3       74.42       66.27      7.10 o 
  11  13   3       13.39       11.69      4.53 o 
 -16  14   3        4.40        1.23      3.99 o 
 -14  14   3        7.90        8.72      4.08 o 
 -12  14   3       15.05       10.26      4.26 o 
 -10  14   3       20.22       10.66      3.82 o 
  -8  14   3       16.37        9.99      3.53 o 
  -6  14   3      492.11      483.74     12.11 o 
  -4  14   3      211.65      204.82      7.02 o 
  -2  14   3      106.21      109.95      4.69 o 
   0  14   3       44.93       39.94      6.02 o 
   2  14   3       19.99       17.34      2.56 o 
   4  14   3      175.46      171.34      8.12 o 
   6  14   3      318.09      339.33     35.84 o 
   8  14   3       68.67       65.06      9.35 o 
  10  14   3       14.02       13.12      5.03 o 
 -15  15   3        0.78        0.50      4.74 o 
 -13  15   3       16.67       22.82      5.80 o 
 -11  15   3       12.24       18.23      5.16 o 
  -9  15   3       68.72       57.08      7.86 o 
  -7  15   3      170.65      189.84      9.36 o 
  -5  15   3       95.42      109.72      6.60 o 
  -3  15   3       42.79       40.37      3.22 o 
  -1  15   3       47.32       55.50      4.23 o 
   1  15   3       90.37       81.22      8.73 o 
   3  15   3        0.59       -1.08      2.39 o 
   5  15   3       15.20       16.56      4.54 o 
   7  15   3       28.00       28.36      5.45 o 
   9  15   3        5.63        4.54      4.58 o 
 -14  16   3        2.10        3.40      4.92 o 
 -12  16   3       16.32       14.57      5.55 o 
 -10  16   3       26.28       10.69      5.44 o 
  -8  16   3       42.64       44.55      7.04 o 
  -6  16   3      137.13      139.98      7.84 o 
  -4  16   3      242.61      255.27     11.66 o 
  -2  16   3      107.59      118.15      9.96 o 
   0  16   3       85.18       86.86      7.20 o 
   2  16   3      105.36      110.51      6.54 o 
   4  16   3      144.53      155.19      9.94 o 
   6  16   3      149.10      141.18     12.23 o 
   8  16   3        3.96        5.31      4.70 o 
 -13  17   3        5.86       -0.10      5.26 o 
 -11  17   3        7.85       16.88      5.89 o 
  -9  17   3       29.82       18.43      6.08 o 
  -7  17   3       61.26       72.01     13.12 o 
  -5  17   3        6.33        1.95      3.97 o 
  -3  17   3       54.86       44.62      4.37 o 
  -1  17   3       44.64       44.87      5.27 o 
   1  17   3       30.43       31.27      5.30 o 
   3  17   3       13.57        2.18      3.78 o 
   5  17   3       24.74       19.88      4.39 o 
   7  17   3       28.20       28.82      7.98 o 
 -12  18   3       13.05        4.66      5.74 o 
 -10  18   3       40.37       47.72      8.30 o 
  -8  18   3        0.87       -2.82      6.32 o 
  -6  18   3        5.19        1.00      4.22 o 
  -4  18   3       21.76       11.96      5.80 o 
  -2  18   3        0.71        1.51      3.24 o 
   0  18   3       35.04       38.17      5.58 o 
   2  18   3       38.40       32.96      5.52 o 
   4  18   3        5.01        6.72      4.94 o 
   6  18   3        5.59        5.82      4.49 o 
 -11  19   3        5.38        4.04      6.10 o 
  -9  19   3        8.46       15.51      6.70 o 
  -7  19   3        3.15       -0.05      4.54 o 
  -5  19   3       34.50       24.25      6.84 o 
  -3  19   3       28.01       34.82      7.74 o 
  -1  19   3       18.82       18.36      5.86 o 
   1  19   3        7.21        7.90      5.23 o 
   3  19   3       10.82        5.18      5.02 o 
   5  19   3       11.08       16.89      6.40 o 
  -8  20   3       14.33       15.92      7.09 o 
  -6  20   3        7.99       12.45      6.55 o 
  -4  20   3        7.90       12.09      6.37 o 
  -2  20   3        2.58        2.30      3.61 o 
   0  20   3       11.40       18.10      4.93 o 
   2  20   3       34.46       49.71      7.87 o 
  -3  21   3        6.21        6.70      6.75 o 
 -22   0   4       43.12       46.24      9.62 o 
 -20   0   4      153.93      133.68     11.48 o 
 -18   0   4       98.79       95.15      8.36 o 
 -16   0   4      151.00      146.32      7.81 o 
 -12   0   4      975.97     1043.19     32.19 o 
 -10   0   4     1209.88     1197.47     35.56 o 
  -8   0   4      775.47      695.54     25.13 o 
  -6   0   4     1475.74     1506.75     24.33 o 
  -4   0   4     1230.71     1205.66     12.77 o 
  -2   0   4     3673.55     4054.23     45.91 o 
   0   0   4     1888.65     1967.80     25.28 o 
   2   0   4      232.15      240.44      6.83 o 
   4   0   4       19.72       22.59      2.79 o 
   6   0   4      293.87      317.26      9.23 o 
   8   0   4       42.18       35.01      9.12 o 
  10   0   4       43.29       49.36     11.33 o 
  12   0   4      147.79      149.34     18.23 o 
  14   0   4       33.68       43.37     12.39 o 
 -21   1   4        6.24        1.00      3.99 o 
 -19   1   4       57.17       53.18      5.44 o 
 -17   1   4       26.47       21.19      3.23 o 
 -15   1   4       24.62       20.25      4.23 o 
 -13   1   4      287.39      292.04     15.72 o 
 -11   1   4       67.89       68.28      5.96 o 
  -9   1   4     2401.06     2395.25     41.70 o 
  -7   1   4     2997.81     2733.42     33.57 o 
  -5   1   4     1878.13     1856.45     17.34 o 
  -3   1   4     2879.81     2742.96     22.84 o 
  -1   1   4      770.80      733.68     11.95 o 
   1   1   4      725.58      708.68      8.44 o 
   3   1   4      395.33      382.75      7.93 o 
   5   1   4      405.56      420.08      7.19 o 
   7   1   4        9.03        5.60      2.69 o 
   9   1   4       90.25       92.11      7.95 o 
  11   1   4        3.85        5.23      5.11 o 
  13   1   4       32.87       29.40      7.55 o 
  15   1   4        0.04       -0.38      5.94 o 
 -22   2   4        1.76       -1.31      4.48 o 
 -20   2   4       20.15       14.90      4.71 o 
 -18   2   4       13.65       17.07      3.34 o 
 -16   2   4      122.79      118.92      9.12 o 
 -14   2   4       11.55       17.78      4.13 o 
 -12   2   4      172.30      181.90      5.56 o 
 -10   2   4      443.24      431.87      8.41 o 
  -8   2   4     1383.58     1390.61     18.26 o 
  -6   2   4     3309.25     3247.01     36.91 o 
  -4   2   4     1286.83     1095.48     12.31 o 
  -2   2   4     5075.06     5178.80     40.30 o 
   0   2   4       10.44        9.02      1.99 o 
   2   2   4      286.98      326.62      5.67 o 
   4   2   4      181.65      206.32      4.64 o 
   6   2   4      338.74      349.06      7.35 o 
   8   2   4      336.04      313.92     10.21 o 
  10   2   4       13.86        7.75      4.33 o 
  12   2   4      100.79       96.92     11.01 o 
  14   2   4        2.16       -1.53      5.57 o 
 -21   3   4       42.96       38.24      5.89 o 
 -19   3   4      118.79      111.25      6.74 o 
 -17   3   4       18.21       14.66      5.94 o 
 -15   3   4       78.39       73.54      7.81 o 
 -13   3   4       28.07       24.51      3.55 o 
 -11   3   4      235.49      242.76      6.76 o 
  -9   3   4      473.39      456.02      9.28 o 
  -7   3   4      125.24      128.58      3.05 o 
  -5   3   4      163.98      158.51      7.64 o 
  -3   3   4      408.17      404.58      5.02 o 
  -1   3   4      609.58      611.43      8.33 o 
   1   3   4      334.11      326.55      5.21 o 
   3   3   4       83.38       87.58      3.33 o 
   5   3   4     2106.78     2136.66     19.52 o 
   7   3   4      991.73      992.66     16.16 o 
   9   3   4      139.51      148.40     14.59 o 
  11   3   4        6.47       12.17      4.97 o 
  13   3   4       31.74       22.31      8.74 o 
 -22   4   4       18.63        7.05      6.09 o 
 -20   4   4       20.92       22.01      5.74 o 
 -18   4   4       86.90       86.63     10.83 o 
 -16   4   4      183.35      186.47     12.94 o 
 -14   4   4       98.40       92.02      9.02 o 
 -12   4   4      149.56      151.36      5.92 o 
 -10   4   4      126.06      138.86      5.45 o 
  -8   4   4      205.76      201.04      4.63 o 
  -6   4   4      326.55      332.82      6.73 o 
  -4   4   4       89.84       89.89      3.11 o 
  -2   4   4      451.62      403.64      6.52 o 
   0   4   4      210.69      219.54      4.47 o 
   2   4   4      234.58      259.81      4.89 o 
   4   4   4       95.10       91.06      3.81 o 
   6   4   4      783.12      763.02     13.63 o 
   8   4   4      440.40      453.70     12.33 o 
  10   4   4      236.19      209.58     11.30 o 
  12   4   4        5.04       11.10      5.01 o 
  14   4   4       20.43       13.78      6.81 o 
 -21   5   4       29.22       31.71      5.68 o 
 -19   5   4       40.17       40.80      9.32 o 
 -17   5   4      104.84      119.93     12.39 o 
 -15   5   4        9.53        6.65      5.44 o 
 -13   5   4       47.43       46.96      5.01 o 
 -11   5   4      429.86      435.24     12.95 o 
  -9   5   4      556.41      579.82      9.32 o 
  -7   5   4      304.42      298.28      6.63 o 
  -5   5   4       46.39       48.46      2.31 o 
  -3   5   4      979.41      926.61      9.35 o 
  -1   5   4       88.79       76.01      2.90 o 
   1   5   4      156.63      173.22      4.02 o 
   3   5   4      631.49      664.56      9.08 o 
   5   5   4      605.84      601.88      9.06 o 
   7   5   4      939.56      945.31     15.99 o 
   9   5   4        9.97       12.92      3.84 o 
  11   5   4       39.13       41.90      6.65 o 
  13   5   4        4.62        6.53      5.00 o 
 -20   6   4      104.91      110.06     15.06 o 
 -18   6   4       70.13       78.17     12.14 o 
 -16   6   4      404.85      392.98     20.20 o 
 -14   6   4        4.23        7.52      4.09 o 
 -12   6   4      497.41      527.71     13.55 o 
 -10   6   4      340.31      360.52      7.54 o 
  -8   6   4       19.16       17.93      2.77 o 
  -6   6   4      325.75      334.52      7.46 o 
  -4   6   4       66.39       70.23      2.95 o 
  -2   6   4      767.02      771.39      8.74 o 
   0   6   4       87.75       82.70      3.03 o 
   2   6   4      270.02      274.55      6.34 o 
   4   6   4       74.51       73.84      4.37 o 
   6   6   4      831.22      857.27     14.93 o 
   8   6   4      181.93      174.70      8.59 o 
  10   6   4      155.80      185.59     20.29 o 
  12   6   4       32.74       23.31      5.53 o 
  14   6   4       15.83       25.73      7.76 o 
 -21   7   4        2.10        3.89      4.96 o 
 -19   7   4      202.34      194.57     17.83 o 
 -17   7   4      177.08      160.53     15.36 o 
 -15   7   4       89.95       97.06     12.04 o 
 -13   7   4       80.82       87.82      4.50 o 
 -11   7   4       23.93       23.65      2.74 o 
  -9   7   4      296.60      309.17      8.46 o 
  -7   7   4       45.10       42.96      3.39 o 
  -5   7   4      635.65      645.07     11.89 o 
  -3   7   4      202.62      209.72      3.47 o 
  -1   7   4      122.23      120.70      3.69 o 
   1   7   4      396.14      389.50      5.91 o 
   3   7   4      195.04      192.04      6.13 o 
   5   7   4       96.70       89.86      6.18 o 
   7   7   4      169.11      172.73      7.47 o 
   9   7   4        6.92       11.01      5.45 o 
  11   7   4       15.83       11.37      5.53 o 
  13   7   4        3.51        3.06      5.02 o 
 -20   8   4        9.87       22.46     10.07 o 
 -18   8   4       69.23       63.87     12.24 o 
 -16   8   4       62.69       77.87     12.29 o 
 -14   8   4       75.27       70.50      5.99 o 
 -12   8   4       34.35       30.11      3.68 o 
 -10   8   4      430.14      451.80      9.47 o 
  -8   8   4      269.64      264.06      7.20 o 
  -6   8   4       17.80       17.71      1.93 o 
  -4   8   4      661.23      670.52     13.06 o 
  -2   8   4      166.14      179.97      3.76 o 
   0   8   4      445.59      425.72      6.55 o 
   2   8   4      118.83      120.80      4.11 o 
   4   8   4       82.02       75.96      4.17 o 
   6   8   4      134.24      140.35      7.54 o 
   8   8   4       17.29       14.70      3.56 o 
  10   8   4      102.10       85.52     13.54 o 
  12   8   4       34.25       22.24      7.20 o 
 -19   9   4       32.38       39.49     11.18 o 
 -17   9   4      162.91      181.13     17.58 o 
 -15   9   4       47.57       36.38      4.80 o 
 -13   9   4        3.47        2.67      2.75 o 
 -11   9   4      107.64       96.76      5.86 o 
  -9   9   4      182.33      194.33      6.82 o 
  -7   9   4      262.27      245.30      5.39 o 
  -5   9   4      177.31      196.42      5.33 o 
  -3   9   4      490.24      479.77      6.66 o 
  -1   9   4      285.08      299.07      5.76 o 
   1   9   4        1.99       -0.35      1.50 o 
   3   9   4       72.03       76.05      3.78 o 
   5   9   4      781.17      765.85     12.76 o 
   7   9   4       42.06       40.47      4.97 o 
   9   9   4       23.55       27.78      4.87 o 
  11   9   4       10.34        2.35      4.88 o 
  13   9   4        4.32        2.06      6.10 o 
 -20  10   4       13.54        1.36      9.02 o 
 -18  10   4        7.43       12.49      8.31 o 
 -16  10   4       23.77       21.99      4.59 o 
 -14  10   4      141.95      132.07      7.11 o 
 -12  10   4       29.36       30.62      4.75 o 
 -10  10   4      258.18      257.32      7.79 o 
  -8  10   4      117.69      120.89      4.16 o 
  -6  10   4       26.26       26.12      2.65 o 
  -4  10   4      166.49      174.97      5.21 o 
  -2  10   4      187.14      191.63      4.69 o 
   0  10   4       86.99       94.69      4.23 o 
   2  10   4      411.33      415.12      8.25 o 
   4  10   4      195.60      203.66      6.45 o 
   6  10   4      274.76      302.26     14.23 o 
   8  10   4       35.16       44.19      5.19 o 
  10  10   4      104.51      124.72      8.64 o 
  12  10   4       35.12       33.00      6.99 o 
 -19  11   4        1.50        3.98      9.27 o 
 -17  11   4       50.28       51.68      9.09 o 
 -15  11   4       72.05       65.14      6.52 o 
 -13  11   4       85.41       86.48      6.46 o 
 -11  11   4       13.11       11.87      3.48 o 
  -9  11   4       50.19       50.53      3.96 o 
  -7  11   4       51.30       46.70      3.37 o 
  -5  11   4       91.02       92.73      4.52 o 
  -3  11   4       27.95       27.85      2.13 o 
  -1  11   4       17.66       14.33      2.26 o 
   1  11   4      242.58      251.79      6.54 o 
   3  11   4      281.05      276.90      9.60 o 
   5  11   4       26.53       31.59      3.83 o 
   7  11   4       15.76       14.72      4.14 o 
   9  11   4       33.86       46.08     11.49 o 
  11  11   4       45.75       56.80      7.84 o 
 -18  12   4       21.22       22.68      5.15 o 
 -16  12   4       38.86       31.73     11.31 o 
 -14  12   4       24.47       22.71      5.61 o 
 -12  12   4      139.71      139.53      6.45 o 
 -10  12   4       48.64       44.97      4.59 o 
  -8  12   4      123.86      139.77      5.31 o 
  -6  12   4       32.97       31.08      3.10 o 
  -4  12   4      161.90      162.16      6.17 o 
  -2  12   4      100.00       97.22      4.23 o 
   0  12   4       73.48       74.41      5.04 o 
   2  12   4      188.59      180.16      6.62 o 
   4  12   4      366.68      359.71      9.81 o 
   6  12   4       54.19       42.62      7.60 o 
   8  12   4       25.55       33.41      5.50 o 
  10  12   4       19.59       25.90      6.25 o 
 -17  13   4       15.97       15.13      4.12 o 
 -15  13   4       30.56       28.16      6.77 o 
 -13  13   4      107.78      111.71      6.34 o 
 -11  13   4       51.73       45.32      7.38 o 
  -9  13   4      121.48      123.20      5.46 o 
  -7  13   4       28.19       27.13      3.28 o 
  -5  13   4      392.87      408.88     13.02 o 
  -3  13   4      185.15      180.34      4.94 o 
  -1  13   4      291.07      305.41      7.18 o 
   1  13   4       93.47       89.32      4.55 o 
   3  13   4      312.68      289.65      9.69 o 
   5  13   4       13.88       13.53      7.61 o 
   7  13   4       54.39       54.04      6.06 o 
   9  13   4        8.87        8.44      4.51 o 
 -16  14   4       31.68       36.12      5.22 o 
 -14  14   4        7.20        9.45      3.89 o 
 -12  14   4       73.29       68.55      5.73 o 
 -10  14   4      146.49      154.89      7.82 o 
  -8  14   4      176.33      181.25      8.46 o 
  -6  14   4      117.79      136.11      6.84 o 
  -4  14   4      152.87      156.11      6.69 o 
  -2  14   4       55.98       52.24      3.57 o 
   0  14   4       46.26       54.50      5.06 o 
   2  14   4       91.29       92.51      5.21 o 
   4  14   4        8.67        6.67      3.99 o 
   6  14   4        3.43        0.39      4.66 o 
   8  14   4        4.87        4.97      5.40 o 
 -15  15   4        7.01       14.57      5.31 o 
 -13  15   4       57.67       64.42      7.24 o 
 -11  15   4       25.01       27.29      5.41 o 
  -9  15   4        3.95        1.87      4.04 o 
  -7  15   4       43.04       44.06      5.49 o 
  -5  15   4      346.12      340.28     15.26 o 
  -3  15   4       55.93       50.12      8.74 o 
  -1  15   4       42.02       42.28      4.81 o 
   1  15   4       42.17       42.93      4.50 o 
   3  15   4       29.63       32.44      5.14 o 
   5  15   4       31.46       28.08      6.47 o 
   7  15   4        2.15        1.35      5.20 o 
 -14  16   4        5.91       19.34      5.82 o 
 -12  16   4        8.45        2.05      5.57 o 
 -10  16   4       19.89       24.39      5.87 o 
  -8  16   4       65.46       83.31      8.56 o 
  -6  16   4       18.57       19.65      5.52 o 
  -4  16   4      122.48      112.03     14.49 o 
  -2  16   4       25.73       32.70      4.39 o 
   0  16   4        6.25        2.51      3.44 o 
   2  16   4       71.84       74.88      7.03 o 
   4  16   4       14.19        9.45      4.04 o 
   6  16   4       12.39        8.66      5.30 o 
 -13  17   4       11.79       10.06      5.65 o 
 -11  17   4       15.62       24.11      8.59 o 
  -9  17   4       38.17       26.51      6.40 o 
  -7  17   4       40.03       29.64      6.80 o 
  -5  17   4       23.78       16.07      5.88 o 
  -3  17   4       45.44       40.63      7.30 o 
  -1  17   4       27.78       26.34      4.45 o 
   1  17   4       44.33       47.09      5.95 o 
   3  17   4        0.81        3.77      3.96 o 
   5  17   4       20.22       19.83      5.05 o 
 -12  18   4        7.90        3.83      5.66 o 
 -10  18   4        1.13       -0.17      5.16 o 
  -8  18   4        7.49        4.72      5.46 o 
  -6  18   4        2.25        2.58      5.27 o 
  -4  18   4        9.26        0.46      5.01 o 
  -2  18   4       16.67       22.99      3.95 o 
   0  18   4       42.16       39.22      5.66 o 
   2  18   4        2.00        0.52      4.07 o 
   4  18   4        5.93       -2.14      4.92 o 
  -9  19   4        1.70       -1.74      5.92 o 
  -7  19   4        8.08        5.63      7.76 o 
  -5  19   4        0.78        1.81      5.82 o 
  -3  19   4        4.39        0.11      5.88 o 
  -1  19   4        6.89        2.34      5.36 o 
   1  19   4        2.44        3.65      4.19 o 
  -6  20   4       10.04        9.14      5.65 o 
  -4  20   4        4.57        8.13      6.70 o 
  -2  20   4        0.37       -3.28      5.63 o 
 -21   1   5       84.64       93.04      7.02 o 
 -19   1   5       45.20       43.08      4.49 o 
 -17   1   5       71.19       68.50      6.85 o 
 -15   1   5      267.97      282.97     10.53 o 
 -13   1   5      253.66      252.62      6.93 o 
 -11   1   5       43.11       47.43      3.42 o 
  -9   1   5      186.16      184.25      6.21 o 
  -7   1   5      529.09      534.94      8.99 o 
  -5   1   5       42.81       41.79      2.85 o 
  -3   1   5      447.90      465.72      7.13 o 
  -1   1   5      471.15      467.55      7.75 o 
   1   1   5      788.52      824.50     10.76 o 
   3   1   5      102.35      100.97      4.09 o 
   5   1   5      167.12      171.33      6.53 o 
   7   1   5       20.71       12.06      4.68 o 
   9   1   5       37.14       32.57      8.10 o 
  11   1   5       25.35       28.54      8.28 o 
  13   1   5        3.10       -0.98      6.31 o 
 -22   2   5       52.23       53.23      6.42 o 
 -20   2   5       20.21       23.47      7.15 o 
 -18   2   5       41.37       59.94      8.06 o 
 -16   2   5      271.72      254.21     12.29 o 
 -14   2   5      106.71       98.45      6.22 o 
 -12   2   5      168.34      168.70      6.43 o 
 -10   2   5      276.40      279.95      9.84 o 
  -8   2   5      107.38      110.53      6.25 o 
  -6   2   5     3443.54     3361.92     37.62 o 
  -4   2   5      318.37      293.14      4.47 o 
  -2   2   5      750.97      746.05      9.89 o 
   0   2   5      265.12      269.43      5.68 o 
   2   2   5      430.83      442.30      9.71 o 
   4   2   5        2.60        1.75      2.08 o 
   6   2   5      364.11      357.09     15.82 o 
   8   2   5      103.58       97.71      8.61 o 
  10   2   5       26.51       29.32     11.41 o 
  12   2   5       31.61       34.75      8.46 o 
 -21   3   5       17.65       10.53      7.25 o 
 -19   3   5       32.99       22.01      7.00 o 
 -17   3   5       16.07       16.87      5.84 o 
 -15   3   5      112.91      105.82      9.07 o 
 -13   3   5      142.58      153.86      7.09 o 
 -11   3   5       89.50       87.98      4.86 o 
  -9   3   5       52.46       51.67      4.00 o 
  -7   3   5      336.97      323.48      5.26 o 
  -5   3   5        2.51        4.56      1.57 o 
  -3   3   5      560.16      540.33      7.83 o 
  -1   3   5       57.00       59.52      3.25 o 
   1   3   5      365.26      376.13      7.03 o 
   3   3   5       72.78       75.63      6.78 o 
   5   3   5       34.17       41.51      5.71 o 
   7   3   5       26.60       15.22      4.66 o 
   9   3   5        4.00       -0.36      5.27 o 
  11   3   5       16.17       10.71      7.16 o 
  13   3   5       11.52       -0.72      6.86 o 
 -22   4   5       12.23        3.43      7.45 o 
 -20   4   5        9.75       11.13      7.15 o 
 -18   4   5       20.83       23.32      7.00 o 
 -16   4   5       64.74       71.42      9.22 o 
 -14   4   5       56.49       58.43      7.79 o 
 -12   4   5       95.24      101.05      5.48 o 
 -10   4   5      159.53      164.83      9.15 o 
  -8   4   5      160.42      141.91      4.49 o 
  -6   4   5      708.88      723.01      9.50 o 
  -4   4   5       79.10       73.27      3.96 o 
  -2   4   5      174.37      171.16      4.60 o 
   0   4   5      331.31      323.08      6.33 o 
   2   4   5      377.96      371.48      7.70 o 
   4   4   5      160.91      163.58      6.04 o 
   6   4   5       78.23       92.51      6.77 o 
   8   4   5       92.86       83.22     10.46 o 
  10   4   5      261.54      265.14     24.48 o 
  12   4   5       60.99       75.75     20.00 o 
 -21   5   5       34.35       23.77      8.71 o 
 -19   5   5       22.82       22.46      7.40 o 
 -17   5   5      138.11      141.23     12.94 o 
 -15   5   5       44.88       24.53      6.60 o 
 -13   5   5        9.49        5.59      3.02 o 
 -11   5   5       64.36       63.96      4.85 o 
  -9   5   5      130.87      129.54      4.55 o 
  -7   5   5      116.44      125.39      3.53 o 
  -5   5   5      570.05      573.99      8.82 o 
  -3   5   5     1523.40     1556.13     15.26 o 
  -1   5   5       59.26       63.63      3.13 o 
   1   5   5      777.80      772.77     10.88 o 
   3   5   5      209.75      201.08      6.37 o 
   5   5   5      379.46      396.37     11.25 o 
   7   5   5      299.11      272.67     12.30 o 
   9   5   5       94.70      105.33      9.23 o 
  11   5   5        3.82        5.98      6.69 o 
 -20   6   5       11.10        7.96      7.30 o 
 -18   6   5       34.97       38.23      8.97 o 
 -16   6   5       58.61       51.28      9.12 o 
 -14   6   5      102.02      110.54      7.62 o 
 -12   6   5      106.04      107.89      6.18 o 
 -10   6   5       55.71       52.06      3.43 o 
  -8   6   5       35.58       39.10      3.32 o 
  -6   6   5       82.27       81.90      3.49 o 
  -4   6   5      150.19      141.72      4.72 o 
  -2   6   5        4.31        5.96      1.58 o 
   0   6   5      434.62      426.88      8.43 o 
   2   6   5      705.80      693.75     11.41 o 
   4   6   5      546.93      544.57     10.42 o 
   6   6   5      238.32      225.90     10.81 o 
   8   6   5      100.62       96.19      8.79 o 
  10   6   5        0.73        3.84      6.08 o 
  12   6   5        7.16        8.20      8.74 o 
 -21   7   5       13.58        5.19      8.61 o 
 -19   7   5        2.29       -2.72      6.80 o 
 -17   7   5       38.08       24.43      8.61 o 
 -15   7   5        8.23        2.72      4.10 o 
 -13   7   5       48.46       33.20      5.17 o 
 -11   7   5       92.42       94.46      4.51 o 
  -9   7   5       51.94       60.98      4.04 o 
  -7   7   5       41.87       43.90      2.68 o 
  -5   7   5       55.23       48.89      3.16 o 
  -3   7   5       15.17       15.33      1.50 o 
  -1   7   5      305.55      300.50      5.96 o 
   1   7   5      943.95      954.93     13.17 o 
   3   7   5      336.11      328.23      8.65 o 
   5   7   5       22.73       20.09      4.50 o 
   7   7   5       26.00       21.08      8.79 o 
   9   7   5       16.52       21.97      5.78 o 
  11   7   5        9.30        8.99      7.15 o 
 -20   8   5        9.81       19.49      9.72 o 
 -18   8   5       30.28       17.53      8.56 o 
 -16   8   5       54.84       52.53     10.53 o 
 -14   8   5        9.34        6.15      4.03 o 
 -12   8   5        1.79        1.48      2.49 o 
 -10   8   5       29.99       28.21      3.58 o 
  -8   8   5       12.07       12.11      1.72 o 
  -6   8   5       10.11       11.01      2.08 o 
  -4   8   5       11.97        7.64      2.02 o 
  -2   8   5      137.80      132.53      5.79 o 
   0   8   5      658.32      607.96      9.87 o 
   2   8   5      148.34      139.74      5.64 o 
   4   8   5       64.95       54.14      5.27 o 
   6   8   5       74.42       64.77      6.87 o 
   8   8   5       14.27       13.52      8.21 o 
  10   8   5       20.33       18.37      6.06 o 
 -19   9   5       69.05       63.77     13.00 o 
 -17   9   5       31.97       28.96      9.67 o 
 -15   9   5      116.91      122.39     13.51 o 
 -13   9   5       62.88       57.48      5.68 o 
 -11   9   5        0.84        1.29      2.23 o 
  -9   9   5       31.60       30.36      3.62 o 
  -7   9   5       25.69       21.03      2.49 o 
  -5   9   5      149.26      165.34      5.51 o 
  -3   9   5      307.18      319.40      6.73 o 
  -1   9   5      301.03      305.42      6.80 o 
   1   9   5      326.68      336.57      7.63 o 
   3   9   5      335.50      327.46      7.83 o 
   5   9   5        8.67        4.66      3.79 o 
   7   9   5      151.30      175.15     19.37 o 
   9   9   5       45.63       47.51      8.42 o 
  11   9   5        2.66        9.06     10.40 o 
 -20  10   5       16.93        7.50      8.92 o 
 -18  10   5       20.34       12.69      9.02 o 
 -16  10   5       32.87       16.32      8.41 o 
 -14  10   5      112.79      128.94      7.79 o 
 -12  10   5       49.77       43.77      4.82 o 
 -10  10   5      144.68      149.14      6.67 o 
  -8  10   5       12.07       10.24      2.15 o 
  -6  10   5       27.08       24.77      2.90 o 
  -4  10   5      138.33      130.48      5.41 o 
  -2  10   5      558.07      578.24     15.81 o 
   0  10   5      613.33      597.51     10.78 o 
   2  10   5      160.67      153.44      5.92 o 
   4  10   5       64.11       66.99      6.63 o 
   6  10   5       25.75       22.31      7.38 o 
   8  10   5       17.57        6.61      5.68 o 
  10  10   5       36.13       33.01      8.06 o 
 -19  11   5        8.25       13.50      9.87 o 
 -17  11   5        7.16       -2.72      7.10 o 
 -15  11   5        1.99       -0.94      3.71 o 
 -13  11   5       88.96       87.62      7.91 o 
 -11  11   5       75.62       81.44      6.24 o 
  -9  11   5       35.77       27.04      3.62 o 
  -7  11   5        1.01       -0.29      1.94 o 
  -5  11   5       37.50       33.47      3.36 o 
  -3  11   5      224.53      225.41      8.25 o 
  -1  11   5      232.33      241.78      5.74 o 
   1  11   5       33.84       31.52      3.37 o 
   3  11   5      190.53      219.82     10.08 o 
   5  11   5       66.19       53.99      9.62 o 
   7  11   5       22.39       13.94      6.02 o 
   9  11   5        2.45        5.73      7.43 o 
 -18  12   5        6.91        4.13      8.36 o 
 -16  12   5        8.08        6.27      4.51 o 
 -14  12   5       26.55       22.43      5.47 o 
 -12  12   5       17.64       21.54      3.15 o 
 -10  12   5       95.82      106.52      8.96 o 
  -8  12   5      163.42      162.18      6.00 o 
  -6  12   5      268.47      257.74      7.37 o 
  -4  12   5      127.58      139.62      6.75 o 
  -2  12   5      125.84      120.62      5.14 o 
   0  12   5       20.98       18.84      2.67 o 
   2  12   5       28.72       28.93      4.43 o 
   4  12   5       38.03       45.68      5.98 o 
   6  12   5        6.53        1.11      5.02 o 
   8  12   5        8.68       10.39      5.96 o 
 -17  13   5        4.61        5.15      4.96 o 
 -15  13   5        0.37        1.82      4.71 o 
 -13  13   5       31.70       28.02      3.94 o 
 -11  13   5       33.44       33.18      4.20 o 
  -9  13   5      133.28      143.45     12.66 o 
  -7  13   5      167.70      168.89      7.29 o 
  -5  13   5       52.54       58.48      7.16 o 
  -3  13   5        5.91        3.90      3.00 o 
  -1  13   5      120.41      129.54      5.77 o 
   1  13   5       11.58       11.78      2.77 o 
   3  13   5        9.39        8.31      3.99 o 
   5  13   5       19.96       10.09      5.61 o 
   7  13   5        2.25       11.36      6.08 o 
 -16  14   5       26.38       29.00      6.64 o 
 -14  14   5       21.16       17.65      4.03 o 
 -12  14   5       39.63       38.61      6.61 o 
 -10  14   5       70.57       68.19      5.93 o 
  -8  14   5       50.36       41.67      5.32 o 
  -6  14   5        8.08        3.67      4.08 o 
  -4  14   5       14.45       15.35      7.40 o 
  -2  14   5        9.96        8.07      2.80 o 
   0  14   5       12.02       13.47      6.13 o 
   2  14   5        0.52        4.42      3.77 o 
   4  14   5        4.28        1.05      4.60 o 
   6  14   5       18.77       23.69      8.99 o 
 -15  15   5        2.94        2.45      3.97 o 
 -13  15   5       23.33       22.86      4.85 o 
 -11  15   5       40.60       39.28      9.60 o 
  -9  15   5       40.92       44.80      6.40 o 
  -7  15   5        9.54        7.60      4.73 o 
  -5  15   5       24.51       25.95      6.13 o 
  -3  15   5       72.07       78.35     11.24 o 
  -1  15   5        0.14        0.31      3.10 o 
   1  15   5       25.87       26.82      5.00 o 
   3  15   5        8.25       13.01      5.61 o 
   5  15   5        0.27       -1.37      5.08 o 
 -14  16   5       10.33        2.90      4.88 o 
 -12  16   5        1.74        3.80      5.16 o 
 -10  16   5       14.95        9.74      5.52 o 
  -8  16   5       26.03       13.94      5.30 o 
  -6  16   5        7.92        7.51      4.73 o 
  -4  16   5       40.16       28.58      6.54 o 
  -2  16   5       23.13       34.30      6.18 o 
   0  16   5        1.60        0.16      3.44 o 
   2  16   5        3.17        2.02      4.04 o 
   4  16   5       29.98       21.96      5.21 o 
 -13  17   5       11.58       10.27      5.44 o 
 -11  17   5        9.02       11.19      5.54 o 
  -9  17   5       41.87       50.73     10.15 o 
  -7  17   5        6.14       -0.19      4.92 o 
  -5  17   5       14.84       18.37     13.07 o 
  -3  17   5        7.40        2.12      8.77 o 
  -1  17   5       28.30       24.19      5.55 o 
   1  17   5        1.99        0.01      3.88 o 
   3  17   5        4.61        3.81      5.13 o 
 -10  18   5       19.80       21.86      6.86 o 
  -8  18   5       10.23       11.38      5.73 o 
  -6  18   5        4.39        1.82      5.34 o 
  -4  18   5        0.69        6.06      5.03 o 
  -2  18   5        6.23        4.37      6.14 o 
   0  18   5       10.76       11.08      4.89 o 
  -7  19   5       13.21       12.88      6.71 o 
  -5  19   5        2.18        3.56      6.20 o 
  -3  19   5        6.73       12.19      6.97 o 
 -22   0   6       25.69       18.84      7.00 o 
 -20   0   6       48.39       38.99      6.90 o 
 -18   0   6        3.59        5.54      3.78 o 
 -14   0   6      101.30       95.95     12.49 o 
 -12   0   6      447.23      443.13     13.78 o 
 -10   0   6      228.29      220.75      9.39 o 
  -8   0   6      230.76      265.32      9.65 o 
  -6   0   6      113.91      117.75      7.29 o 
  -4   0   6      290.47      324.75      8.73 o 
  -2   0   6       92.43       86.85      5.72 o 
   0   0   6       41.94       38.25      6.68 o 
   2   0   6       83.50       90.39      9.52 o 
   4   0   6       38.53       40.51      6.78 o 
   6   0   6       39.02       30.25      7.11 o 
   8   0   6        5.15       12.84     10.12 o 
  10   0   6       69.33      107.13     19.04 o 
 -21   1   6        8.41        5.03      3.94 o 
 -19   1   6       28.09       34.91      6.85 o 
 -17   1   6       35.21       37.32      5.94 o 
 -15   1   6       87.94      106.13      7.45 o 
 -13   1   6       78.25       72.02      6.08 o 
 -11   1   6      229.04      225.69      7.74 o 
  -9   1   6      249.58      230.71      6.20 o 
  -7   1   6       34.67       37.98      4.24 o 
  -5   1   6       16.16       16.51      1.74 o 
  -3   1   6       11.84       13.61      1.97 o 
  -1   1   6      125.23      122.56      4.73 o 
   1   1   6       59.39       56.59      3.88 o 
   3   1   6      112.53      109.69      5.92 o 
   5   1   6       17.33       16.08      4.44 o 
   7   1   6        6.31        8.81      4.05 o 
   9   1   6       18.14       10.67      7.37 o 
  11   1   6        1.88        3.50      7.62 o 
 -22   2   6       35.39       49.97     10.12 o 
 -20   2   6        9.26        6.04      5.89 o 
 -18   2   6       77.24       81.45      9.12 o 
 -16   2   6        0.09        2.47      4.28 o 
 -14   2   6        2.59        2.12      3.03 o 
 -12   2   6      168.18      170.50     10.58 o 
 -10   2   6      197.33      179.38      7.50 o 
  -8   2   6      374.36      333.88      7.71 o 
  -6   2   6      329.90      319.36      6.57 o 
  -4   2   6      336.19      294.65      5.82 o 
  -2   2   6      134.76      125.11      6.21 o 
   0   2   6       26.82       28.52      2.90 o 
   2   2   6       88.94       78.62      4.53 o 
   4   2   6      143.93      138.64      6.93 o 
   6   2   6       23.17       12.86      4.68 o 
   8   2   6       10.66       17.89      5.77 o 
  10   2   6       67.73       92.97     12.66 o 
 -21   3   6        1.44       -0.05      6.85 o 
 -19   3   6       11.08       16.92      6.65 o 
 -17   3   6       26.72       32.94      7.00 o 
 -15   3   6        3.42       -3.12      4.03 o 
 -13   3   6       57.17       71.45      5.60 o 
 -11   3   6      132.19      139.70      7.53 o 
  -9   3   6      246.64      262.10      6.46 o 
  -7   3   6       52.22       62.02      3.15 o 
  -5   3   6      338.30      358.42     12.83 o 
  -3   3   6      248.30      265.76      6.78 o 
  -1   3   6        6.39        4.15      1.85 o 
   1   3   6       61.86       65.05      4.93 o 
   3   3   6       29.72       25.26      3.57 o 
   5   3   6      316.95      303.65     10.64 o 
   7   3   6       48.90       47.79      8.58 o 
   9   3   6       34.60       41.12      7.34 o 
 -20   4   6       19.30       31.58      8.56 o 
 -18   4   6       18.90       35.61      8.06 o 
 -16   4   6       47.97       57.57      8.71 o 
 -14   4   6       22.17       19.89      4.81 o 
 -12   4   6       36.62       36.47      4.89 o 
 -10   4   6       30.95       25.02      3.72 o 
  -8   4   6       12.86        9.55      1.84 o 
  -6   4   6      152.11      148.79      7.67 o 
  -4   4   6      103.13      104.74      3.59 o 
  -2   4   6      234.41      223.67      6.22 o 
   0   4   6      239.18      260.93      6.68 o 
   2   4   6      659.61      619.80     12.26 o 
   4   4   6       64.69       77.64      8.11 o 
   6   4   6       15.02       10.04      4.41 o 
   8   4   6       41.24       41.40      8.52 o 
  10   4   6        3.61        4.03      7.18 o 
 -21   5   6       31.02       28.61      9.52 o 
 -19   5   6       42.17       32.84      9.32 o 
 -17   5   6       70.11       79.53     10.83 o 
 -15   5   6        2.72        2.48      4.02 o 
 -13   5   6       74.58       81.14      6.68 o 
 -11   5   6      111.72      120.13      9.09 o 
  -9   5   6      226.90      236.87      7.10 o 
  -7   5   6       15.12       13.83      2.08 o 
  -5   5   6      607.37      589.12     10.96 o 
  -3   5   6      514.15      496.24      8.33 o 
  -1   5   6       29.62       29.68      2.94 o 
   1   5   6       37.66       48.46      6.13 o 
   3   5   6      222.13      213.87      7.21 o 
   5   5   6       64.41       66.58      6.67 o 
   7   5   6        8.70        9.41      6.15 o 
   9   5   6       15.84       14.52     17.98 o 
 -20   6   6       57.87       55.41     11.48 o 
 -18   6   6        7.70       11.53      7.25 o 
 -16   6   6      142.92      139.97     13.40 o 
 -14   6   6        2.62       -0.57      3.66 o 
 -12   6   6        5.20        4.00      3.01 o 
 -10   6   6       61.29       62.64      3.77 o 
  -8   6   6        7.05       11.09      1.97 o 
  -6   6   6       10.01        7.26      2.10 o 
  -4   6   6      642.15      658.91     11.04 o 
  -2   6   6      309.97      315.83      7.02 o 
   0   6   6       61.39       70.42      4.24 o 
   2   6   6       34.30       40.95      3.85 o 
   4   6   6        9.59       16.57      3.96 o 
   6   6   6       20.79       24.91      7.73 o 
   8   6   6       52.08       43.04     11.64 o 
  10   6   6        2.16        9.63      7.33 o 
 -21   7   6       13.53        5.99      8.41 o 
 -19   7   6        3.43        6.40      7.61 o 
 -17   7   6       16.66       20.35      7.91 o 
 -15   7   6        3.69        0.88      3.70 o 
 -13   7   6       96.85       91.57     16.67 o 
 -11   7   6       19.56       20.36      2.74 o 
  -9   7   6       85.92       80.92      3.72 o 
  -7   7   6      478.55      500.40      8.97 o 
  -5   7   6      812.19      812.78     12.39 o 
  -3   7   6      566.57      573.12     13.41 o 
  -1   7   6      140.23      148.70      5.41 o 
   1   7   6        2.41        3.52      2.45 o 
   3   7   6      163.63      169.98      7.96 o 
   5   7   6       55.83       55.03      8.36 o 
   7   7   6       28.83       28.50      7.54 o 
   9   7   6        0.68       -1.53      5.98 o 
 -20   8   6        3.05        1.96      8.36 o 
 -18   8   6       39.36       30.52      9.17 o 
 -16   8   6       17.75       19.39      7.25 o 
 -14   8   6       12.01        3.24      4.02 o 
 -12   8   6       30.71       22.82      2.96 o 
 -10   8   6       37.72       38.44      3.86 o 
  -8   8   6      114.59      124.40      5.83 o 
  -6   8   6      733.08      728.11     14.24 o 
  -4   8   6      104.41      105.91      5.16 o 
  -2   8   6      227.95      236.95      6.04 o 
   0   8   6      341.13      359.79      9.08 o 
   2   8   6       18.29       18.91      3.43 o 
   4   8   6       13.86        5.74      4.90 o 
   6   8   6       27.64       25.81      7.13 o 
   8   8   6        8.82        9.19      6.43 o 
 -19   9   6        6.68        9.77      8.61 o 
 -17   9   6        3.33        4.13      6.90 o 
 -15   9   6       25.07       17.63      7.71 o 
 -13   9   6      100.82       95.74      5.40 o 
 -11   9   6       43.59       45.14      4.27 o 
  -9   9   6       11.89       12.25      3.79 o 
  -7   9   6       23.04       24.35      2.95 o 
  -5   9   6      130.61      135.92      5.70 o 
  -3   9   6      192.50      213.90      5.70 o 
  -1   9   6      195.43      200.77      8.23 o 
   1   9   6       85.06       85.27      5.49 o 
   3   9   6       18.82       22.71      4.34 o 
   5   9   6       38.63       31.69      7.14 o 
   7   9   6        3.39        2.16      5.43 o 
 -18  10   6       22.16       31.08     10.07 o 
 -16  10   6       25.97       51.28     11.23 o 
 -14  10   6       26.31       18.43      5.29 o 
 -12  10   6       17.97       10.73      4.13 o 
 -10  10   6       15.49       17.10      2.72 o 
  -8  10   6       22.94       23.82      3.65 o 
  -6  10   6      126.70      132.19      5.73 o 
  -4  10   6       49.37       49.32      4.16 o 
  -2  10   6       18.19       16.66      2.32 o 
   0  10   6      203.13      215.99      7.18 o 
   2  10   6      276.74      269.90      9.67 o 
   4  10   6       54.60       63.49     10.83 o 
   6  10   6       31.27       48.15      8.41 o 
   8  10   6       12.44       11.43      6.81 o 
 -17  11   6        9.85       -2.52      7.86 o 
 -15  11   6       31.64       25.23      4.29 o 
 -13  11   6       18.45       28.67      5.31 o 
 -11  11   6       57.78       58.47      4.01 o 
  -9  11   6       10.69        9.98      2.87 o 
  -7  11   6       79.40       76.33      5.29 o 
  -5  11   6       46.97       59.96      5.23 o 
  -3  11   6       24.12       27.65      4.38 o 
  -1  11   6       83.85       82.21      4.31 o 
   1  11   6        7.58        9.76      3.26 o 
   3  11   6        3.58        3.40      3.94 o 
   5  11   6       24.25       25.30      6.90 o 
   7  11   6       88.07      120.17     14.25 o 
 -18  12   6        0.67       13.60     10.02 o 
 -16  12   6        3.63       -0.81      7.66 o 
 -14  12   6       11.52       17.47      5.05 o 
 -12  12   6        2.92        5.79      2.93 o 
 -10  12   6        8.89       10.45      2.97 o 
  -8  12   6       21.82       22.24      4.06 o 
  -6  12   6       97.89      101.45      8.61 o 
  -4  12   6       56.28       65.99      7.56 o 
  -2  12   6        9.89        6.71      2.85 o 
   0  12   6       77.03       88.29      6.09 o 
   2  12   6       25.93       30.45      5.15 o 
   4  12   6       50.48       52.14      8.21 o 
   6  12   6        6.89       10.75      6.69 o 
 -17  13   6       10.71        9.32      9.02 o 
 -15  13   6       13.14       11.38      5.27 o 
 -13  13   6        8.23        5.84      3.24 o 
 -11  13   6       13.80       10.07      3.54 o 
  -9  13   6       80.33       87.90      6.47 o 
  -7  13   6       26.28       18.81      4.84 o 
  -5  13   6       29.37       34.97     13.60 o 
  -3  13   6       12.77       23.83     10.22 o 
  -1  13   6       23.55       32.26      4.52 o 
   1  13   6        3.35        1.84      3.51 o 
   3  13   6        3.77        6.49      4.21 o 
   5  13   6        9.59        4.66      5.75 o 
 -16  14   6        3.94        6.65      9.32 o 
 -14  14   6       13.45       14.26      3.92 o 
 -12  14   6        0.96        2.53      3.39 o 
 -10  14   6        8.37        9.26      3.71 o 
  -8  14   6       41.08       50.92      6.58 o 
  -6  14   6       11.04        5.82      4.84 o 
  -4  14   6        4.59        0.88      4.57 o 
  -2  14   6        7.82        8.81      5.16 o 
   0  14   6        0.42        0.91      3.22 o 
   2  14   6        7.72        7.62      4.23 o 
   4  14   6        4.97        7.58      5.84 o 
 -13  15   6        0.49        2.33      3.87 o 
 -11  15   6       13.32       16.27      5.19 o 
  -9  15   6       30.18       22.37      5.68 o 
  -7  15   6       18.29       15.49      5.45 o 
  -5  15   6       12.03       15.20      5.26 o 
  -3  15   6       12.84       12.27      5.55 o 
  -1  15   6        4.24        4.35      3.24 o 
   1  15   6        6.90        9.34      4.29 o 
   3  15   6        3.10        1.72      5.12 o 
 -12  16   6        6.31        0.11      4.92 o 
 -10  16   6        3.03        4.81      4.98 o 
  -8  16   6       25.73       28.42      6.63 o 
  -6  16   6       34.63       22.62      6.29 o 
  -4  16   6        3.65        2.15      5.58 o 
  -2  16   6        5.51        4.87     14.88 o 
   0  16   6       15.03       10.96     10.01 o 
  -9  17   6       20.71       17.87      6.37 o 
  -7  17   6        8.58       10.16      5.79 o 
  -5  17   6        2.31       -0.56      5.43 o 
  -3  17   6       16.96       15.79      6.98 o 
  -1  17   6        3.47        8.75      6.67 o 
 -21   1   7        0.45       -3.27      6.30 o 
 -19   1   7        3.22        4.03      5.79 o 
 -17   1   7       16.51        7.25      5.09 o 
 -15   1   7       12.61        9.28      2.84 o 
 -13   1   7       24.28       24.70      4.46 o 
 -11   1   7       36.65       34.97      3.52 o 
  -9   1   7       54.55       55.87      4.25 o 
  -7   1   7       43.13       42.85      4.07 o 
  -5   1   7       55.03       46.97      2.87 o 
  -3   1   7        1.94       -1.63      1.63 o 
  -1   1   7      177.92      148.46      6.61 o 
   1   1   7      137.26      125.47      5.79 o 
   3   1   7       14.18       11.37      3.63 o 
   5   1   7        9.57       21.27      6.29 o 
   7   1   7       55.53       65.52      9.31 o 
 -20   2   7        7.90        5.54      6.75 o 
 -18   2   7       32.61       31.58      7.15 o 
 -16   2   7        7.95       10.38      5.14 o 
 -14   2   7       34.36       42.87      5.14 o 
 -12   2   7       23.97       26.58      3.45 o 
 -10   2   7       65.80       58.25      8.00 o 
  -8   2   7      352.35      376.77      9.35 o 
  -6   2   7      189.07      189.81      5.76 o 
  -4   2   7       22.80       23.77      2.54 o 
  -2   2   7       60.04       52.78      3.71 o 
   0   2   7       50.02       41.92      3.79 o 
   2   2   7        2.98        1.99      2.74 o 
   4   2   7       11.33       13.06      5.39 o 
   6   2   7        7.85        7.09      5.45 o 
   8   2   7       27.37       40.00      9.26 o 
 -21   3   7       13.55       19.79      8.26 o 
 -19   3   7        6.53        9.22      6.20 o 
 -17   3   7        1.36       -0.25      5.14 o 
 -15   3   7        2.23        6.62      4.33 o 
 -13   3   7       30.19       20.79      4.36 o 
 -11   3   7      115.05      111.61      6.13 o 
  -9   3   7       52.27       61.64      6.24 o 
  -7   3   7      390.25      389.41      7.95 o 
  -5   3   7       31.91       29.99      3.77 o 
  -3   3   7      209.53      181.62      5.50 o 
  -1   3   7        1.45        4.12      2.22 o 
   1   3   7       40.05       35.09      4.07 o 
   3   3   7      116.86      126.80     10.33 o 
   5   3   7       68.27       73.26      8.95 o 
   7   3   7        0.51       -2.91      6.26 o 
 -20   4   7        9.18       -0.86      6.65 o 
 -18   4   7        1.12        6.09      6.25 o 
 -16   4   7       57.42       59.28      8.97 o 
 -14   4   7       76.78       91.62      8.49 o 
 -12   4   7       34.55       42.11      5.48 o 
 -10   4   7      118.99      133.67      5.74 o 
  -8   4   7      663.78      688.47     10.77 o 
  -6   4   7      126.78      136.85      5.44 o 
  -4   4   7       86.13       85.21      3.79 o 
  -2   4   7       51.08       54.87      3.91 o 
   0   4   7       74.57       72.64      4.63 o 
   2   4   7       10.42        8.54      3.42 o 
   4   4   7       52.79       42.92      7.40 o 
   6   4   7       27.32       25.72      6.51 o 
   8   4   7       70.76       84.77     12.34 o 
 -19   5   7       12.37        8.46      6.80 o 
 -17   5   7       16.06       12.79      6.55 o 
 -15   5   7       15.98       14.47      5.44 o 
 -13   5   7       11.68        9.89      4.13 o 
 -11   5   7      272.39      272.12      8.77 o 
  -9   5   7      201.38      208.54      5.56 o 
  -7   5   7       71.24       72.74      4.26 o 
  -5   5   7       80.13       76.79      5.85 o 
  -3   5   7      269.51      296.73      6.94 o 
  -1   5   7       30.41       29.10      3.25 o 
   1   5   7       18.28       19.73      5.33 o 
   3   5   7       37.72       37.54      6.54 o 
   5   5   7       24.39       32.63      7.21 o 
   7   5   7       10.07        8.25      6.55 o 
 -20   6   7        1.41       10.28      7.96 o 
 -18   6   7        0.49        0.45      6.04 o 
 -16   6   7       22.69       22.06      7.50 o 
 -14   6   7        3.88        8.36      5.99 o 
 -12   6   7       21.44       23.97      4.46 o 
 -10   6   7      163.06      169.22      9.00 o 
  -8   6   7       22.07       24.40      2.86 o 
  -6   6   7       22.71       22.17      3.01 o 
  -4   6   7       43.47       44.67      4.97 o 
  -2   6   7       75.56       62.72      4.29 o 
   0   6   7       10.53        6.02      2.91 o 
   2   6   7       16.95        6.75      3.64 o 
   4   6   7        3.83        1.16      4.63 o 
   6   6   7       17.97       29.83     10.25 o 
 -19   7   7        4.05       -2.42      7.05 o 
 -17   7   7        2.05       -3.02      5.89 o 
 -15   7   7       11.57       16.37      7.05 o 
 -13   7   7       24.10       11.48      6.60 o 
 -11   7   7       12.27       10.29      2.07 o 
  -9   7   7       46.87       43.52      3.47 o 
  -7   7   7       12.26       10.34      2.49 o 
  -5   7   7        4.66        1.10      2.46 o 
  -3   7   7       45.40       49.20      3.46 o 
  -1   7   7       17.79       16.04      3.53 o 
   1   7   7       29.66       35.26      5.01 o 
   3   7   7       34.74       29.11      6.37 o 
   5   7   7        3.86        2.24      6.01 o 
   7   7   7        2.35       -0.91     10.43 o 
 -18   8   7       17.69       10.28      7.56 o 
 -16   8   7        3.96        1.71      6.40 o 
 -14   8   7        7.39       14.36      6.80 o 
 -12   8   7       38.25       42.95      4.85 o 
 -10   8   7        5.66        1.86      2.65 o 
  -8   8   7       84.81       94.36      6.48 o 
  -6   8   7      139.67      148.95     15.06 o 
  -4   8   7       38.32       43.45      5.00 o 
  -2   8   7      101.71      112.15      7.18 o 
   0   8   7        7.39        5.92      3.48 o 
   2   8   7        4.58        9.21      4.08 o 
   4   8   7       14.19       17.91      5.31 o 
   6   8   7        9.94       12.30      6.73 o 
 -19   9   7        9.80        1.11      8.01 o 
 -17   9   7        1.45        1.46      7.40 o 
 -15   9   7       15.61       13.25      7.50 o 
 -13   9   7        4.99        4.73      6.30 o 
 -11   9   7       33.85       31.31      3.35 o 
  -9   9   7       62.83       66.58      5.13 o 
  -7   9   7       26.64       23.75      3.92 o 
  -5   9   7       48.19       51.85      5.39 o 
  -3   9   7       43.13       42.83      9.22 o 
  -1   9   7       17.22       16.70      3.87 o 
   1   9   7       41.01       62.76      6.36 o 
   3   9   7        0.47        6.41      4.52 o 
   5   9   7       16.38       13.13      6.51 o 
 -18  10   7        8.35       -0.15      8.21 o 
 -16  10   7       27.86       25.69      9.42 o 
 -14  10   7       19.87       22.77      8.71 o 
 -12  10   7        4.89        7.35      3.09 o 
 -10  10   7       19.47       19.31      3.61 o 
  -8  10   7       38.85       39.20      5.65 o 
  -6  10   7       92.32       89.25      6.70 o 
  -4  10   7       25.96       23.40      5.31 o 
  -2  10   7       49.09       43.54      3.43 o 
   0  10   7        2.12        1.67      3.45 o 
   2  10   7        1.07        4.16      3.91 o 
   4  10   7        6.37        6.74      5.94 o 
 -17  11   7        3.60       -1.36      8.16 o 
 -15  11   7       13.18       15.72      7.96 o 
 -13  11   7        5.60        5.37      3.96 o 
 -11  11   7       16.72       12.79      3.51 o 
  -9  11   7        3.77       -0.63      2.92 o 
  -7  11   7       74.13       90.29      6.75 o 
  -5  11   7      108.25      132.35     10.10 o 
  -3  11   7       18.52       19.03      8.69 o 
  -1  11   7       45.83       46.86      5.76 o 
   1  11   7       50.45       43.40      5.81 o 
   3  11   7       47.96       56.68      8.61 o 
 -16  12   7       11.38       -3.48      7.35 o 
 -14  12   7       13.71       17.05      4.73 o 
 -12  12   7        2.83        4.73      3.24 o 
 -10  12   7       71.28       88.76     12.56 o 
  -8  12   7       18.33       21.74      5.17 o 
  -6  12   7      132.40      149.85     28.38 o 
  -4  12   7       26.68       17.13      7.83 o 
  -2  12   7       53.82       51.72     12.42 o 
   0  12   7       37.84       37.61      7.18 o 
   2  12   7        7.91        9.09      4.28 o 
 -15  13   7        0.30        0.09      4.46 o 
 -13  13   7       16.57       14.35      3.91 o 
 -11  13   7       25.32       28.58      4.72 o 
  -9  13   7        3.45        2.10      3.88 o 
  -7  13   7       18.93       13.06      5.74 o 
  -5  13   7       23.87       19.96      5.55 o 
  -3  13   7       14.92        6.56      5.03 o 
  -1  13   7       16.15       17.32      5.72 o 
   1  13   7        8.42       11.48      4.34 o 
 -14  14   7        3.16        4.32      3.87 o 
 -12  14   7        5.83        3.99      4.02 o 
 -10  14   7        7.61        6.59      5.16 o 
  -8  14   7        0.95        5.08      4.57 o 
  -6  14   7       14.33       20.90      8.03 o 
  -4  14   7       14.11       14.91      5.83 o 
  -2  14   7       16.39       16.90      6.68 o 
   0  14   7        1.01        0.73      3.75 o 
 -11  15   7        0.88        1.23      5.29 o 
  -9  15   7        0.27       -0.51      4.60 o 
  -7  15   7       10.25       22.29      6.27 o 
  -5  15   7        4.57        1.81      5.47 o 
  -3  15   7        1.04        1.74      5.63 o 
  -1  15   7        1.46       -5.47      5.47 o 
  -8  16   7        6.59       12.72      8.46 o 
  -6  16   7        0.91        3.15      5.29 o 
 -20   0   8        1.09        1.46      5.59 o 
 -18   0   8       19.41       21.96      6.45 o 
 -16   0   8       21.17       24.63      6.14 o 
 -14   0   8      210.01      226.26     12.94 o 
 -12   0   8      244.73      278.74     14.25 o 
 -10   0   8      249.48      256.07     14.05 o 
  -8   0   8       56.08       56.16      8.46 o 
  -6   0   8       94.20       86.84      4.85 o 
  -4   0   8      118.25      105.44      7.34 o 
  -2   0   8        4.00        3.94      3.75 o 
   0   0   8       39.73       28.77      5.96 o 
   2   0   8       16.44        7.50      7.20 o 
   4   0   8        1.54       -2.52      7.00 o 
 -19   1   8        3.46        7.45      6.04 o 
 -17   1   8       20.17       20.63      4.17 o 
 -15   1   8       34.02       41.11      4.90 o 
 -13   1   8       55.72       49.93      5.46 o 
 -11   1   8       26.95       19.55      4.18 o 
  -9   1   8       21.14       19.92      4.20 o 
  -7   1   8       34.55       26.64      4.84 o 
  -5   1   8       25.15       25.17      2.95 o 
  -3   1   8        3.46        1.33      2.31 o 
  -1   1   8        2.69        4.89      2.91 o 
   1   1   8        8.52       13.69      4.98 o 
   3   1   8        6.70        5.58      5.45 o 
   5   1   8        0.41        5.65      5.85 o 
 -20   2   8        1.18        4.73      6.55 o 
 -18   2   8        3.22        8.81      5.89 o 
 -16   2   8       23.10       21.87      3.88 o 
 -14   2   8       49.57       56.52      5.37 o 
 -12   2   8       90.59       89.05      6.39 o 
 -10   2   8        0.69       -1.61      4.13 o 
  -8   2   8       16.65       12.67      7.53 o 
  -6   2   8       32.62       31.82      3.81 o 
  -4   2   8       67.45       64.81      4.25 o 
  -2   2   8       30.43       29.63      3.87 o 
   0   2   8       31.60       47.51      5.80 o 
   2   2   8        9.91       12.04      5.21 o 
   4   2   8        6.63        2.82      5.17 o 
 -19   3   8        3.00        6.95      6.60 o 
 -17   3   8       25.49       22.62      7.05 o 
 -15   3   8       21.51       23.94      4.00 o 
 -13   3   8      209.67      226.08      8.97 o 
 -11   3   8       31.61       28.26      7.28 o 
  -9   3   8       34.48       29.56      5.44 o 
  -7   3   8       20.84       19.57      3.13 o 
  -5   3   8       39.36       37.70      4.40 o 
  -3   3   8       34.13       33.16      3.74 o 
  -1   3   8        1.24        0.88      2.89 o 
   1   3   8        5.48        4.81      3.79 o 
   3   3   8       61.65       60.29      9.29 o 
   5   3   8       14.46       19.02     10.43 o 
 -18   4   8       22.22       24.98      8.16 o 
 -16   4   8       29.54       33.55      8.06 o 
 -14   4   8       17.20       16.91      6.02 o 
 -12   4   8        2.71       -0.81      2.98 o 
 -10   4   8       32.09       30.63      8.18 o 
  -8   4   8       34.32       31.58      3.85 o 
  -6   4   8       48.74       44.07      4.56 o 
  -4   4   8       45.60       38.46      3.33 o 
  -2   4   8       79.30       76.92      5.31 o 
   0   4   8       29.40       21.78      9.40 o 
   2   4   8        5.87       11.24      8.97 o 
   4   4   8       33.83       42.69      8.56 o 
 -19   5   8        5.32       -2.72      6.50 o 
 -17   5   8        2.47        2.77      6.60 o 
 -15   5   8        0.70       -1.16      5.64 o 
 -13   5   8       26.85       27.38      4.29 o 
 -11   5   8       41.32       39.97      5.01 o 
  -9   5   8       52.09       44.25      3.89 o 
  -7   5   8       10.69       14.30      3.65 o 
  -5   5   8       28.96       23.23      4.25 o 
  -3   5   8       53.05       59.47      4.94 o 
  -1   5   8       75.48       66.67      6.03 o 
   1   5   8        0.56       -2.08      3.39 o 
   3   5   8       43.48       66.58     19.34 o 
 -18   6   8        2.85       -0.60      6.60 o 
 -16   6   8       12.39       19.59      7.56 o 
 -14   6   8        2.31        0.15      5.39 o 
 -12   6   8        1.96        0.92      3.01 o 
 -10   6   8       27.59       36.92      6.60 o 
  -8   6   8        4.59        2.31      2.72 o 
  -6   6   8       17.52       23.59      4.21 o 
  -4   6   8       25.36       26.56      4.53 o 
  -2   6   8        0.62        2.56      3.06 o 
   0   6   8        6.92        8.13      3.79 o 
   2   6   8        5.77        6.78      5.32 o 
   4   6   8       26.31       25.40     11.43 o 
 -17   7   8        3.91       -0.40      6.60 o 
 -15   7   8       10.96       12.64      7.20 o 
 -13   7   8        6.47        3.79      3.21 o 
 -11   7   8       21.67       20.26      4.73 o 
  -9   7   8        0.72        2.00      2.66 o 
  -7   7   8      122.58      130.63      7.16 o 
  -5   7   8       47.87       50.51      5.44 o 
  -3   7   8        0.17       -1.33      2.89 o 
  -1   7   8       10.46       10.83      3.82 o 
   1   7   8        8.06        3.37      3.92 o 
   3   7   8        3.65        0.86      5.30 o 
 -18   8   8        0.04        5.94      7.86 o 
 -16   8   8        3.70       -4.73      5.89 o 
 -14   8   8        3.87        2.27      6.40 o 
 -12   8   8        2.32        0.82      3.33 o 
 -10   8   8       24.56       16.23      3.42 o 
  -8   8   8        3.37        0.75      2.92 o 
  -6   8   8       12.38       12.97      3.92 o 
  -4   8   8        8.95       13.05      4.25 o 
  -2   8   8       36.69       45.55      4.74 o 
   0   8   8        0.32       -3.38      3.44 o 
   2   8   8        3.45        9.26      5.60 o 
 -17   9   8        6.86        4.99      8.21 o 
 -15   9   8        7.22       -3.58      6.40 o 
 -13   9   8        1.06        0.79      3.41 o 
 -11   9   8       20.48       24.28      3.59 o 
  -9   9   8       23.07       17.08      3.78 o 
  -7   9   8        8.08        7.54      3.65 o 
  -5   9   8        7.33        2.35      3.45 o 
  -3   9   8       36.08       40.13      9.70 o 
  -1   9   8        9.55        7.16      4.72 o 
   1   9   8       19.26       25.56      6.19 o 
 -16  10   8        0.78        0.45      7.91 o 
 -14  10   8        6.60        9.92      8.06 o 
 -12  10   8        6.89       10.62      3.21 o 
 -10  10   8        8.74       11.85      3.70 o 
  -8  10   8       13.50        9.83      3.86 o 
  -6  10   8       32.72       34.36      5.28 o 
  -4  10   8       21.28       21.94      7.71 o 
  -2  10   8       21.36       18.17      6.33 o 
   0  10   8        1.39        3.94      3.97 o 
 -15  11   8        9.94        2.72      7.76 o 
 -13  11   8        8.38        7.46      3.92 o 
 -11  11   8       37.82       38.76      4.88 o 
  -9  11   8        3.65        4.18      3.66 o 
  -7  11   8        7.34        8.99      7.18 o 
  -5  11   8        4.36        3.66      4.78 o 
  -3  11   8        0.46       -4.44      6.27 o 
  -1  11   8        5.57        5.80      2.91 o 
 -14  12   8        4.53        6.15      4.44 o 
 -12  12   8       27.66       31.69      4.66 o 
 -10  12   8       12.63       14.28      4.29 o 
  -8  12   8        4.20        2.57      4.67 o 
  -6  12   8        0.80        3.48      4.74 o 
  -4  12   8        8.50        3.12      6.82 o 
  -2  12   8       20.76       30.52      7.41 o 
 -11  13   8       10.30       10.96      4.39 o 
  -9  13   8        8.27       15.33      5.46 o 
  -7  13   8       18.06       16.93      5.94 o 
  -5  13   8        6.04        4.90      5.67 o 
  -3  13   8        1.32        9.86      5.97 o 
 -17   1   9       31.32       29.34      5.48 o 
 -15   1   9       22.60       22.42      4.75 o 
 -13   1   9        0.02        0.62      3.71 o 
 -11   1   9       12.98        5.19      3.79 o 
  -9   1   9       13.17        4.78      4.00 o 
  -7   1   9        1.64       -0.36      3.82 o 
  -5   1   9        6.61        5.27      2.88 o 
  -3   1   9        1.66        7.49      3.13 o 
  -1   1   9        2.10        1.99      3.60 o 
   1   1   9        3.50        4.97      5.06 o 
 -18   2   9       26.31       25.87      9.37 o 
 -16   2   9        4.38        5.67      4.32 o 
 -14   2   9       11.79       15.74      5.11 o 
 -12   2   9       30.01       32.51      7.45 o 
 -10   2   9       16.41       22.29      5.72 o 
  -8   2   9        0.91       -0.11      3.49 o 
  -6   2   9        1.37        3.43      2.84 o 
  -4   2   9        2.60       -0.77      2.51 o 
  -2   2   9        2.75        4.12      3.20 o 
   0   2   9        6.31       -2.21      4.26 o 
 -17   3   9        8.86        4.95      4.35 o 
 -15   3   9       29.47       29.83      5.11 o 
 -13   3   9       26.34       33.26     15.09 o 
 -11   3   9        3.62        6.46      3.89 o 
  -9   3   9       68.88       80.28      7.76 o 
  -7   3   9        6.76        6.21      2.93 o 
  -5   3   9       17.74       19.16      5.60 o 
  -3   3   9       10.94       12.34      3.31 o 
  -1   3   9       22.25       21.00      4.70 o 
   1   3   9       12.30       14.84      5.62 o 
 -16   4   9        4.50        4.61      3.99 o 
 -14   4   9       14.48       12.78      4.27 o 
 -12   4   9        5.18        4.69      5.84 o 
 -10   4   9       77.60       93.87      8.08 o 
  -8   4   9       19.02       21.98      5.42 o 
  -6   4   9        5.18        2.14      3.94 o 
  -4   4   9        8.79        5.39      3.87 o 
  -2   4   9        7.57        5.43      3.51 o 
   0   4   9        2.36       -0.30      3.94 o 
 -17   5   9        4.41       11.28      7.50 o 
 -15   5   9       32.35       32.26     17.43 o 
 -13   5   9        0.88        1.06      3.91 o 
 -11   5   9        7.39       14.50      4.61 o 
  -9   5   9       14.10        9.72      4.71 o 
  -7   5   9       54.98       58.10      5.30 o 
  -5   5   9        4.08        3.61      3.77 o 
  -3   5   9        3.12        6.30      3.62 o 
  -1   5   9        4.99        5.90      4.11 o 
 -16   6   9        0.50       -3.83      6.85 o 
 -14   6   9        2.65        2.90      7.73 o 
 -12   6   9        0.48       -2.41      3.79 o 
 -10   6   9        7.57       13.10      4.80 o 
  -8   6   9        7.43        8.28      3.43 o 
  -6   6   9       23.77       37.00      5.16 o 
  -4   6   9        8.84        5.77      3.98 o 
  -2   6   9       14.05       31.88      5.08 o 
 -15   7   9        0.00        0.84      4.06 o 
 -13   7   9        4.85        5.85      4.31 o 
 -11   7   9        2.10        7.89      4.38 o 
  -9   7   9        5.78        3.54      3.22 o 
  -7   7   9        2.06       -1.09      3.47 o 
  -5   7   9        1.11        5.43      4.07 o 
  -3   7   9        3.61        3.74      5.08 o 
  -1   7   9       12.49        9.53      4.32 o 
 -14   8   9        0.14       -2.92      4.06 o 
 -12   8   9        4.89        2.82      4.63 o 
 -10   8   9        1.81        2.96      3.02 o 
  -8   8   9       10.52        7.67      4.47 o 
  -6   8   9       10.53       12.89      4.28 o 
  -4   8   9        8.12        7.31      5.36 o 
  -2   8   9        7.65        6.73      5.80 o 
 -13   9   9        4.54        4.59      4.67 o 
 -11   9   9        3.36        3.42      4.69 o 
  -9   9   9       16.06       26.34      4.64 o 
  -7   9   9        1.71       -2.21      3.68 o 
  -5   9   9        5.61        6.32      5.25 o 
  -3   9   9        8.37        7.74      5.85 o 
 -12  10   9        4.20        4.87      4.77 o 
 -10  10   9       22.27       17.65      4.37 o 
  -8  10   9        4.92        6.68      4.29 o 
  -6  10   9        5.84        9.61      5.79 o 
 -14   0  10        7.96       10.63      6.95 o 
 -12   0  10        7.41        6.30      6.75 o 
 -10   0  10        4.30        8.31      6.85 o 
  -8   0  10       13.69        8.56      7.15 o 
  -6   0  10        0.60        4.68      7.30 o 
 -13   1  10        4.99       12.66      5.18 o 
 -11   1  10        1.79        4.77      4.36 o 
  -9   1  10        0.16       -1.15      4.49 o 
  -7   1  10        0.37       -0.62      4.75 o 
  -5   1  10        0.79       -2.01      3.70 o 
 -14   2  10        1.43        7.07      4.65 o 
 -12   2  10        0.27       -0.52      7.88 o 
 -10   2  10        3.46       10.54      5.06 o 
  -8   2  10        1.29        4.18      5.39 o 
  -6   2  10        3.57        4.99      5.31 o 
 -13   3  10        0.86        2.88      4.40 o 
 -11   3  10        1.77        0.33      8.66 o 
  -9   3  10        0.14        0.57      4.51 o 
  -7   3  10        8.35        1.16      4.96 o 
  -5   3  10        1.65        9.38      5.75 o 
 -12   4  10        7.04        9.19      6.72 o 
 -10   4  10        3.74        2.81      4.57 o 
  -8   4  10        5.31       -2.42      4.55 o 
  -6   4  10       15.61       12.43      4.38 o 
 -11   5  10        7.00       -0.12      4.51 o 
  -9   5  10       10.10       12.65      5.22 o 
  -7   5  10        0.71        6.22      5.48 o 
                                                 
